# Supplementary material for: A single site ruthenium catalyst for robust soot oxidation without platinum or palladium
Source: Nat Commun. 2023 Nov 6;14:7149. doi: 10.1038/s41467-023-42935-7 (PMC10628289; doi:10.1038/s41467-023-42935-7)
Supplement: Supplementary file 2 — Source Data [file 41467_2023_42935_MOESM2_ESM.xlsx]

## Sheet: Fig. 1a
CeO2 PDF # 34-0394		CeO2-C		CeO2-M		Ru1/CeO2		Run/CeO2
2 Theta (degree)	Intensity (a.u.)	2 Theta (degree)	Intensity (a.u.)	2 Theta (degree)	Intensity (a.u.)	2 Theta (degree)	Intensity (a.u.)	2 Theta (degree)	Intensity (a.u.)
28.554	100	5.01313	125.017	5.01313	132.847	5.01313	184.685	5.01313	237.572
33.081	30	5.03939	125.017	5.03939	132.847	5.03939	184.685	5.03939	237.572
47.478	52	5.06565	125.017	5.06565	132.847	5.06565	184.685	5.06565	237.572
56.334	42	5.09191	125.017	5.09191	132.847	5.09191	184.685	5.09191	237.572
59.085	8	5.11817	125.017	5.11817	132.847	5.11817	184.685	5.11817	237.572
69.4	8	5.14443	125.217	5.14443	132.847	5.14443	184.685	5.14443	237.572
76.698	14	5.17069	125.417	5.17069	132.847	5.17069	184.585	5.17069	237.572
79.067	8	5.19695	125.817	5.19695	132.847	5.19695	184.485	5.19695	237.572
88.41	14	5.22322	126.217	5.22322	132.847	5.22322	184.385	5.22322	237.672
		5.24948	126.417	5.24948	132.947	5.24948	184.285	5.24948	237.672
		5.27574	126.217	5.27574	133.047	5.27574	184.185	5.27574	237.672
		5.302	125.817	5.302	133.147	5.302	184.085	5.302	237.572
		5.32826	125.217	5.32826	133.147	5.32826	184.185	5.32826	237.472
		5.35452	124.617	5.35452	133.047	5.35452	184.185	5.35452	237.472
		5.38078	124.217	5.38078	133.047	5.38078	184.285	5.38078	237.372
		5.40704	123.817	5.40704	132.947	5.40704	184.485	5.40704	237.372
		5.4333	123.817	5.4333	132.847	5.4333	184.585	5.4333	237.372
		5.45956	124.017	5.45956	132.847	5.45956	184.685	5.45956	237.372
		5.48582	124.217	5.48582	132.847	5.48582	184.785	5.48582	237.472
		5.51208	124.617	5.51208	132.847	5.51208	184.785	5.51208	237.572
		5.53834	124.817	5.53834	132.847	5.53834	184.785	5.53834	237.772
		5.5646	125.217	5.5646	132.847	5.5646	184.685	5.5646	237.972
		5.59086	125.417	5.59086	132.847	5.59086	184.685	5.59086	238.072
		5.61712	125.617	5.61712	132.847	5.61712	184.685	5.61712	238.072
		5.64338	125.617	5.64338	132.847	5.64338	184.785	5.64338	238.072
		5.66964	125.817	5.66964	132.847	5.66964	184.985	5.66964	237.872
		5.69591	126.017	5.69591	132.847	5.69591	185.185	5.69591	237.672
		5.72217	126.017	5.72217	132.847	5.72217	185.385	5.72217	237.572
		5.74843	126.217	5.74843	132.847	5.74843	185.485	5.74843	237.472
		5.77469	126.017	5.77469	132.847	5.77469	185.485	5.77469	237.372
		5.80095	125.817	5.80095	132.847	5.80095	185.385	5.80095	237.372
		5.82721	125.617	5.82721	132.847	5.82721	185.385	5.82721	237.372
		5.85347	125.217	5.85347	132.847	5.85347	185.285	5.85347	237.372
		5.87973	124.817	5.87973	132.947	5.87973	185.285	5.87973	237.372
		5.90599	124.617	5.90599	133.047	5.90599	185.285	5.90599	237.372
		5.93225	124.417	5.93225	133.247	5.93225	185.185	5.93225	237.472
		5.95851	124.217	5.95851	133.547	5.95851	185.085	5.95851	237.472
		5.98477	124.017	5.98477	133.747	5.98477	184.885	5.98477	237.472
		6.01103	124.017	6.01103	133.847	6.01103	184.685	6.01103	237.572
		6.03729	124.017	6.03729	133.747	6.03729	184.585	6.03729	237.572
		6.06355	124.017	6.06355	133.547	6.06355	184.685	6.06355	237.572
		6.08981	124.217	6.08981	133.347	6.08981	184.885	6.08981	237.672
		6.11607	124.417	6.11607	133.147	6.11607	185.185	6.11607	237.672
		6.14233	124.817	6.14233	132.947	6.14233	185.485	6.14233	237.672
		6.1686	125.017	6.1686	132.847	6.1686	185.685	6.1686	237.672
		6.19486	125.217	6.19486	132.847	6.19486	185.785	6.19486	237.672
		6.22112	125.417	6.22112	132.947	6.22112	185.685	6.22112	237.672
		6.24738	125.217	6.24738	133.047	6.24738	185.485	6.24738	237.772
		6.27364	125.217	6.27364	133.347	6.27364	185.285	6.27364	237.772
		6.2999	125.017	6.2999	133.547	6.2999	184.985	6.2999	237.772
		6.32616	125.017	6.32616	133.847	6.32616	184.885	6.32616	237.872
		6.35242	125.217	6.35242	134.047	6.35242	184.785	6.35242	237.872
		6.37868	125.217	6.37868	134.147	6.37868	184.985	6.37868	237.872
		6.40494	125.217	6.40494	134.147	6.40494	185.185	6.40494	237.772
		6.4312	125.217	6.4312	134.047	6.4312	185.385	6.4312	237.772
		6.45746	125.217	6.45746	133.847	6.45746	185.585	6.45746	237.672
		6.48372	125.017	6.48372	133.647	6.48372	185.585	6.48372	237.672
		6.50998	124.817	6.50998	133.447	6.50998	185.385	6.50998	237.772
		6.53624	124.817	6.53624	133.247	6.53624	185.085	6.53624	237.972
		6.5625	124.817	6.5625	133.247	6.5625	184.785	6.5625	238.072
		6.58876	124.817	6.58876	133.147	6.58876	184.585	6.58876	238.272
		6.61503	125.017	6.61503	133.247	6.61503	184.385	6.61503	238.272
		6.64129	125.217	6.64129	133.247	6.64129	184.385	6.64129	238.272
		6.66755	125.217	6.66755	133.247	6.66755	184.485	6.66755	238.172
		6.69381	125.217	6.69381	133.347	6.69381	184.585	6.69381	238.072
		6.72007	125.017	6.72007	133.447	6.72007	184.685	6.72007	238.072
		6.74633	124.817	6.74633	133.547	6.74633	184.785	6.74633	237.972
		6.77259	124.417	6.77259	133.647	6.77259	184.685	6.77259	237.872
		6.79885	124.217	6.79885	133.847	6.79885	184.685	6.79885	237.772
		6.82511	124.017	6.82511	134.047	6.82511	184.585	6.82511	237.672
		6.85137	124.017	6.85137	134.147	6.85137	184.585	6.85137	237.572
		6.87763	124.217	6.87763	134.247	6.87763	184.685	6.87763	237.472
		6.90389	124.417	6.90389	134.247	6.90389	184.785	6.90389	237.372
		6.93015	125.017	6.93015	134.147	6.93015	184.885	6.93015	237.372
		6.95641	125.417	6.95641	134.047	6.95641	184.885	6.95641	237.372
		6.98267	125.817	6.98267	134.047	6.98267	184.885	6.98267	237.472
		7.00893	125.817	7.00893	134.247	7.00893	184.885	7.00893	237.572
		7.03519	125.617	7.03519	134.347	7.03519	184.785	7.03519	237.672
		7.06145	125.217	7.06145	134.447	7.06145	184.785	7.06145	237.772
		7.08772	124.617	7.08772	134.347	7.08772	184.785	7.08772	237.772
		7.11398	124.217	7.11398	134.147	7.11398	184.785	7.11398	237.772
		7.14024	124.017	7.14024	133.747	7.14024	184.785	7.14024	237.672
		7.1665	124.017	7.1665	133.447	7.1665	184.785	7.1665	237.572
		7.19276	124.417	7.19276	133.247	7.19276	184.785	7.19276	237.572
		7.21902	124.817	7.21902	133.347	7.21902	184.785	7.21902	237.772
		7.24528	125.217	7.24528	133.647	7.24528	184.785	7.24528	237.872
		7.27154	125.417	7.27154	134.147	7.27154	184.685	7.27154	238.072
		7.2978	125.417	7.2978	134.647	7.2978	184.685	7.2978	238.172
		7.32406	125.417	7.32406	134.947	7.32406	184.585	7.32406	238.172
		7.35032	125.217	7.35032	135.047	7.35032	184.585	7.35032	238.072
		7.37658	124.817	7.37658	134.847	7.37658	184.585	7.37658	237.872
		7.40284	124.817	7.40284	134.647	7.40284	184.685	7.40284	237.672
		7.4291	124.617	7.4291	134.247	7.4291	184.785	7.4291	237.572
		7.45536	124.617	7.45536	133.947	7.45536	184.885	7.45536	237.572
		7.48162	124.617	7.48162	133.747	7.48162	184.885	7.48162	237.672
		7.50788	124.817	7.50788	133.647	7.50788	184.885	7.50788	237.772
		7.53414	125.017	7.53414	133.547	7.53414	184.785	7.53414	237.872
		7.56041	125.217	7.56041	133.447	7.56041	184.685	7.56041	238.072
		7.58667	125.617	7.58667	133.447	7.58667	184.585	7.58667	238.172
		7.61293	125.817	7.61293	133.547	7.61293	184.585	7.61293	238.172
		7.63919	126.017	7.63919	133.647	7.63919	184.585	7.63919	238.072
		7.66545	126.017	7.66545	133.647	7.66545	184.485	7.66545	237.972
		7.69171	125.617	7.69171	133.647	7.69171	184.485	7.69171	237.872
		7.71797	125.417	7.71797	133.547	7.71797	184.485	7.71797	237.772
		7.74423	125.217	7.74423	133.347	7.74423	184.385	7.74423	237.572
		7.77049	125.017	7.77049	133.147	7.77049	184.385	7.77049	237.572
		7.79675	125.017	7.79675	133.047	7.79675	184.385	7.79675	237.572
		7.82301	124.817	7.82301	132.847	7.82301	184.385	7.82301	237.672
		7.84927	124.817	7.84927	132.847	7.84927	184.285	7.84927	237.872
		7.87553	124.617	7.87553	132.847	7.87553	184.385	7.87553	237.972
		7.90179	124.617	7.90179	132.847	7.90179	184.385	7.90179	238.072
		7.92805	124.617	7.92805	133.047	7.92805	184.485	7.92805	237.972
		7.95431	124.617	7.95431	133.147	7.95431	184.585	7.95431	237.872
		7.98057	124.617	7.98057	133.447	7.98057	184.585	7.98057	237.772
		8.00683	124.817	8.00683	133.647	8.00683	184.585	8.00683	237.572
		8.0331	125.017	8.0331	133.847	8.0331	184.485	8.0331	237.472
		8.05936	125.017	8.05936	133.947	8.05936	184.385	8.05936	237.372
		8.08562	125.017	8.08562	133.947	8.08562	184.285	8.08562	237.372
		8.11188	125.017	8.11188	133.847	8.11188	184.285	8.11188	237.372
		8.13814	124.817	8.13814	133.647	8.13814	184.385	8.13814	237.372
		8.1644	124.417	8.1644	133.447	8.1644	184.585	8.1644	237.372
		8.19066	124.217	8.19066	133.247	8.19066	184.685	8.19066	237.472
		8.21692	124.217	8.21692	133.147	8.21692	184.685	8.21692	237.472
		8.24318	124.017	8.24318	133.147	8.24318	184.685	8.24318	237.672
		8.26944	124.017	8.26944	133.347	8.26944	184.585	8.26944	237.772
		8.2957	124.217	8.2957	133.547	8.2957	184.485	8.2957	237.872
		8.32196	124.217	8.32196	133.747	8.32196	184.385	8.32196	237.872
		8.34822	124.417	8.34822	133.947	8.34822	184.385	8.34822	237.872
		8.37448	124.617	8.37448	133.947	8.37448	184.385	8.37448	237.772
		8.40074	124.617	8.40074	134.047	8.40074	184.485	8.40074	237.772
		8.427	124.817	8.427	134.047	8.427	184.585	8.427	237.672
		8.45326	124.817	8.45326	134.047	8.45326	184.585	8.45326	237.672
		8.47953	124.817	8.47953	133.947	8.47953	184.685	8.47953	237.572
		8.50579	124.617	8.50579	133.847	8.50579	184.585	8.50579	237.572
		8.53205	124.417	8.53205	133.747	8.53205	184.485	8.53205	237.472
		8.55831	124.217	8.55831	133.547	8.55831	184.285	8.55831	237.472
		8.58457	124.017	8.58457	133.347	8.58457	184.185	8.58457	237.472
		8.61083	123.817	8.61083	133.347	8.61083	184.185	8.61083	237.472
		8.63709	123.817	8.63709	133.447	8.63709	184.285	8.63709	237.472
		8.66335	123.817	8.66335	133.647	8.66335	184.385	8.66335	237.572
		8.68961	124.017	8.68961	133.747	8.68961	184.485	8.68961	237.672
		8.71587	124.217	8.71587	133.847	8.71587	184.585	8.71587	237.772
		8.74213	124.617	8.74213	133.847	8.74213	184.585	8.74213	237.772
		8.76839	125.017	8.76839	133.847	8.76839	184.585	8.76839	237.872
		8.79465	125.417	8.79465	133.847	8.79465	184.485	8.79465	237.972
		8.82091	125.617	8.82091	133.747	8.82091	184.485	8.82091	238.072
		8.84717	125.417	8.84717	133.747	8.84717	184.485	8.84717	238.172
		8.87343	125.017	8.87343	133.647	8.87343	184.585	8.87343	238.172
		8.89969	124.617	8.89969	133.647	8.89969	184.685	8.89969	238.272
		8.92595	124.217	8.92595	133.547	8.92595	184.885	8.92595	238.172
		8.95222	124.017	8.95222	133.547	8.95222	184.985	8.95222	238.172
		8.97848	123.817	8.97848	133.547	8.97848	185.085	8.97848	237.972
		9.00474	123.817	9.00474	133.547	9.00474	185.085	9.00474	237.772
		9.031	123.817	9.031	133.647	9.031	185.085	9.031	237.572
		9.05726	123.817	9.05726	133.647	9.05726	185.085	9.05726	237.472
		9.08352	123.817	9.08352	133.647	9.08352	185.085	9.08352	237.372
		9.10978	123.817	9.10978	133.547	9.10978	185.085	9.10978	237.372
		9.13604	124.017	9.13604	133.447	9.13604	184.985	9.13604	237.372
		9.1623	124.217	9.1623	133.347	9.1623	184.885	9.1623	237.372
		9.18856	124.417	9.18856	133.247	9.18856	184.885	9.18856	237.372
		9.21482	124.617	9.21482	133.347	9.21482	184.785	9.21482	237.372
		9.24108	124.817	9.24108	133.347	9.24108	184.785	9.24108	237.372
		9.26734	125.017	9.26734	133.447	9.26734	184.785	9.26734	237.472
		9.2936	125.017	9.2936	133.647	9.2936	184.785	9.2936	237.472
		9.31986	125.017	9.31986	133.747	9.31986	184.885	9.31986	237.472
		9.34612	124.817	9.34612	133.947	9.34612	184.985	9.34612	237.472
		9.37238	124.617	9.37238	134.047	9.37238	184.985	9.37238	237.472
		9.39864	124.417	9.39864	134.047	9.39864	185.085	9.39864	237.472
		9.42491	124.417	9.42491	133.947	9.42491	185.185	9.42491	237.472
		9.45117	124.417	9.45117	133.747	9.45117	185.285	9.45117	237.472
		9.47743	124.417	9.47743	133.547	9.47743	185.485	9.47743	237.472
		9.50369	124.617	9.50369	133.247	9.50369	185.785	9.50369	237.472
		9.52995	124.617	9.52995	133.147	9.52995	186.085	9.52995	237.472
		9.55621	124.817	9.55621	133.147	9.55621	186.185	9.55621	237.472
		9.58247	124.817	9.58247	133.147	9.58247	186.185	9.58247	237.472
		9.60873	124.817	9.60873	133.247	9.60873	185.985	9.60873	237.572
		9.63499	124.817	9.63499	133.447	9.63499	185.785	9.63499	237.572
		9.66125	124.817	9.66125	133.647	9.66125	185.585	9.66125	237.572
		9.68751	124.817	9.68751	133.947	9.68751	185.385	9.68751	237.672
		9.71377	125.017	9.71377	134.147	9.71377	185.185	9.71377	237.672
		9.74003	125.017	9.74003	134.247	9.74003	184.985	9.74003	237.772
		9.76629	125.017	9.76629	134.247	9.76629	184.885	9.76629	237.872
		9.79255	125.017	9.79255	134.147	9.79255	184.785	9.79255	237.872
		9.81881	125.217	9.81881	134.047	9.81881	184.685	9.81881	237.772
		9.84507	125.417	9.84507	133.747	9.84507	184.685	9.84507	237.772
		9.87133	125.417	9.87133	133.547	9.87133	184.885	9.87133	237.672
		9.8976	125.617	9.8976	133.347	9.8976	185.085	9.8976	237.572
		9.92386	125.417	9.92386	133.247	9.92386	185.285	9.92386	237.472
		9.95012	125.217	9.95012	133.247	9.95012	185.485	9.95012	237.372
		9.97638	125.017	9.97638	133.147	9.97638	185.485	9.97638	237.372
		10.0026	124.617	10.0026	133.147	10.0026	185.285	10.0026	237.372
		10.0289	124.617	10.0289	133.147	10.0289	185.185	10.0289	237.372
		10.0552	124.617	10.0552	133.147	10.0552	185.085	10.0552	237.372
		10.0814	124.817	10.0814	133.147	10.0814	185.085	10.0814	237.372
		10.1077	125.217	10.1077	133.147	10.1077	185.185	10.1077	237.472
		10.1339	125.617	10.1339	133.147	10.1339	185.285	10.1339	237.672
		10.1602	125.817	10.1602	133.147	10.1602	185.385	10.1602	237.872
		10.1865	125.817	10.1865	133.247	10.1865	185.385	10.1865	238.072
		10.2127	125.617	10.2127	133.347	10.2127	185.285	10.2127	238.372
		10.239	125.417	10.239	133.547	10.239	185.285	10.239	238.472
		10.2652	125.217	10.2652	133.747	10.2652	185.185	10.2652	238.472
		10.2915	125.017	10.2915	134.047	10.2915	185.185	10.2915	238.272
		10.3178	125.217	10.3178	134.147	10.3178	185.185	10.3178	237.972
		10.344	125.417	10.344	134.047	10.344	185.085	10.344	237.672
		10.3703	125.617	10.3703	133.847	10.3703	185.185	10.3703	237.472
		10.3965	125.817	10.3965	133.547	10.3965	185.185	10.3965	237.372
		10.4228	125.817	10.4228	133.347	10.4228	185.285	10.4228	237.472
		10.4491	125.617	10.4491	133.247	10.4491	185.385	10.4491	237.572
		10.4753	125.417	10.4753	133.347	10.4753	185.585	10.4753	237.772
		10.5016	125.217	10.5016	133.547	10.5016	185.785	10.5016	237.872
		10.5279	125.017	10.5279	133.747	10.5279	185.885	10.5279	237.972
		10.5541	125.017	10.5541	133.947	10.5541	185.785	10.5541	238.072
		10.5804	125.417	10.5804	134.047	10.5804	185.685	10.5804	237.972
		10.6066	125.617	10.6066	134.147	10.6066	185.585	10.6066	237.872
		10.6329	126.017	10.6329	134.147	10.6329	185.485	10.6329	237.672
		10.6592	126.217	10.6592	134.047	10.6592	185.485	10.6592	237.572
		10.6854	126.217	10.6854	133.847	10.6854	185.385	10.6854	237.572
		10.7117	126.017	10.7117	133.647	10.7117	185.385	10.7117	237.572
		10.7379	125.617	10.7379	133.247	10.7379	185.385	10.7379	237.772
		10.7642	125.017	10.7642	133.047	10.7642	185.385	10.7642	237.972
		10.7904	124.417	10.7904	132.947	10.7904	185.385	10.7904	238.072
		10.8167	124.017	10.8167	133.047	10.8167	185.485	10.8167	238.172
		10.843	123.817	10.843	133.247	10.843	185.485	10.843	238.172
		10.8692	123.817	10.8692	133.447	10.8692	185.385	10.8692	238.072
		10.8955	123.817	10.8955	133.547	10.8955	185.185	10.8955	237.872
		10.9218	124.017	10.9218	133.547	10.9218	184.985	10.9218	237.772
		10.948	124.017	10.948	133.447	10.948	184.885	10.948	237.572
		10.9743	124.217	10.9743	133.447	10.9743	184.885	10.9743	237.572
		11.0005	124.617	11.0005	133.347	11.0005	184.885	11.0005	237.572
		11.0268	124.817	11.0268	133.447	11.0268	184.885	11.0268	237.572
		11.0531	125.017	11.0531	133.547	11.0531	184.885	11.0531	237.672
		11.0793	125.217	11.0793	133.647	11.0793	184.785	11.0793	237.772
		11.1056	125.417	11.1056	133.647	11.1056	184.785	11.1056	237.872
		11.1318	125.617	11.1318	133.747	11.1318	184.685	11.1318	237.972
		11.1581	125.617	11.1581	133.847	11.1581	184.685	11.1581	238.072
		11.1844	125.417	11.1844	133.847	11.1844	184.685	11.1844	238.072
		11.2106	125.017	11.2106	133.747	11.2106	184.785	11.2106	237.972
		11.2369	124.617	11.2369	133.547	11.2369	184.985	11.2369	237.972
		11.2631	124.417	11.2631	133.247	11.2631	185.085	11.2631	237.872
		11.2894	124.217	11.2894	133.047	11.2894	185.085	11.2894	237.772
		11.3157	124.417	11.3157	132.947	11.3157	185.085	11.3157	237.672
		11.3419	124.817	11.3419	132.947	11.3419	184.885	11.3419	237.572
		11.3682	125.217	11.3682	133.047	11.3682	184.685	11.3682	237.572
		11.3945	125.617	11.3945	133.047	11.3945	184.585	11.3945	237.572
		11.4207	125.817	11.4207	133.147	11.4207	184.585	11.4207	237.572
		11.447	125.817	11.447	133.247	11.447	184.685	11.447	237.572
		11.4732	125.817	11.4732	133.447	11.4732	184.685	11.4732	237.572
		11.4995	125.617	11.4995	133.547	11.4995	184.785	11.4995	237.572
		11.5258	125.617	11.5258	133.747	11.5258	184.785	11.5258	237.672
		11.552	125.617	11.552	133.847	11.552	184.685	11.552	237.672
		11.5783	125.617	11.5783	134.047	11.5783	184.585	11.5783	237.672
		11.6045	125.617	11.6045	134.247	11.6045	184.485	11.6045	237.772
		11.6308	125.617	11.6308	134.247	11.6308	184.585	11.6308	237.772
		11.657	125.417	11.657	134.147	11.657	184.685	11.657	237.772
		11.6833	125.417	11.6833	133.947	11.6833	184.785	11.6833	237.872
		11.7096	125.217	11.7096	133.747	11.7096	184.985	11.7096	237.872
		11.7358	125.017	11.7358	133.547	11.7358	185.085	11.7358	237.872
		11.7621	124.817	11.7621	133.447	11.7621	185.085	11.7621	237.872
		11.7884	124.817	11.7884	133.347	11.7884	184.985	11.7884	237.872
		11.8146	124.817	11.8146	133.247	11.8146	184.885	11.8146	237.872
		11.8409	125.017	11.8409	133.247	11.8409	184.885	11.8409	237.872
		11.8671	125.017	11.8671	133.147	11.8671	184.885	11.8671	237.772
		11.8934	125.217	11.8934	133.147	11.8934	184.985	11.8934	237.772
		11.9197	125.417	11.9197	133.147	11.9197	184.885	11.9197	237.772
		11.9459	125.817	11.9459	133.247	11.9459	184.885	11.9459	237.772
		11.9722	126.017	11.9722	133.347	11.9722	184.785	11.9722	237.772
		11.9984	126.217	11.9984	133.547	11.9984	184.785	11.9984	237.772
		12.0247	126.217	12.0247	133.847	12.0247	184.785	12.0247	237.772
		12.051	126.217	12.051	134.047	12.051	184.685	12.051	237.772
		12.0772	126.017	12.0772	134.147	12.0772	184.685	12.0772	237.772
		12.1035	125.817	12.1035	134.047	12.1035	184.785	12.1035	237.772
		12.1297	125.217	12.1297	133.747	12.1297	184.785	12.1297	237.872
		12.156	124.817	12.156	133.447	12.156	184.785	12.156	237.972
		12.1823	124.417	12.1823	133.247	12.1823	184.885	12.1823	238.172
		12.2085	124.217	12.2085	133.147	12.2085	184.885	12.2085	238.272
		12.2348	124.017	12.2348	133.447	12.2348	184.985	12.2348	238.272
		12.261	124.217	12.261	133.747	12.261	184.985	12.261	238.272
		12.2873	124.217	12.2873	134.047	12.2873	184.985	12.2873	238.172
		12.3136	124.617	12.3136	134.147	12.3136	184.985	12.3136	238.072
		12.3398	124.817	12.3398	134.047	12.3398	184.985	12.3398	237.972
		12.3661	125.217	12.3661	133.747	12.3661	184.885	12.3661	237.772
		12.3924	125.617	12.3924	133.347	12.3924	184.885	12.3924	237.672
		12.4186	125.817	12.4186	133.047	12.4186	184.785	12.4186	237.572
		12.4449	125.817	12.4449	132.847	12.4449	184.685	12.4449	237.472
		12.4711	125.617	12.4711	132.847	12.4711	184.585	12.4711	237.472
		12.4974	125.617	12.4974	132.947	12.4974	184.585	12.4974	237.372
		12.5236	125.617	12.5236	133.147	12.5236	184.585	12.5236	237.372
		12.5499	125.617	12.5499	133.247	12.5499	184.585	12.5499	237.372
		12.5762	125.817	12.5762	133.347	12.5762	184.585	12.5762	237.472
		12.6024	126.017	12.6024	133.447	12.6024	184.585	12.6024	237.672
		12.6287	126.217	12.6287	133.447	12.6287	184.685	12.6287	237.772
		12.6549	126.017	12.6549	133.547	12.6549	184.785	12.6549	237.972
		12.6812	125.817	12.6812	133.447	12.6812	184.885	12.6812	237.972
		12.7075	125.617	12.7075	133.447	12.7075	184.885	12.7075	237.972
		12.7337	125.217	12.7337	133.247	12.7337	184.785	12.7337	237.872
		12.76	124.817	12.76	133.047	12.76	184.685	12.76	237.772
		12.7863	124.417	12.7863	132.947	12.7863	184.585	12.7863	237.572
		12.8125	124.417	12.8125	132.847	12.8125	184.485	12.8125	237.472
		12.8388	124.217	12.8388	132.947	12.8388	184.485	12.8388	237.372
		12.865	124.217	12.865	133.147	12.865	184.385	12.865	237.372
		12.8913	124.217	12.8913	133.447	12.8913	184.385	12.8913	237.372
		12.9176	124.417	12.9176	133.747	12.9176	184.385	12.9176	237.472
		12.9438	124.617	12.9438	133.847	12.9438	184.385	12.9438	237.572
		12.9701	125.017	12.9701	133.847	12.9701	184.385	12.9701	237.772
		12.9963	125.417	12.9963	133.647	12.9963	184.485	12.9963	237.872
		13.0226	125.817	13.0226	133.447	13.0226	184.685	13.0226	238.072
		13.0489	126.017	13.0489	133.247	13.0489	184.785	13.0489	238.272
		13.0751	126.417	13.0751	133.147	13.0751	184.785	13.0751	238.472
		13.1014	126.417	13.1014	133.147	13.1014	184.685	13.1014	238.572
		13.1276	126.417	13.1276	133.147	13.1276	184.585	13.1276	238.572
		13.1539	126.417	13.1539	133.147	13.1539	184.385	13.1539	238.572
		13.1802	126.417	13.1802	133.147	13.1802	184.385	13.1802	238.472
		13.2064	126.217	13.2064	133.147	13.2064	184.385	13.2064	238.372
		13.2327	126.217	13.2327	133.147	13.2327	184.485	13.2327	238.272
		13.259	126.217	13.259	133.147	13.259	184.585	13.259	238.172
		13.2852	126.217	13.2852	133.247	13.2852	184.685	13.2852	238.072
		13.3115	126.417	13.3115	133.247	13.3115	184.685	13.3115	237.972
		13.3377	126.617	13.3377	133.347	13.3377	184.585	13.3377	237.872
		13.364	126.617	13.364	133.347	13.364	184.485	13.364	237.872
		13.3902	126.417	13.3902	133.447	13.3902	184.385	13.3902	237.872
		13.4165	126.217	13.4165	133.447	13.4165	184.485	13.4165	237.872
		13.4428	125.817	13.4428	133.347	13.4428	184.685	13.4428	237.972
		13.469	125.617	13.469	133.147	13.469	185.085	13.469	238.072
		13.4953	125.217	13.4953	133.047	13.4953	185.385	13.4953	238.172
		13.5215	125.217	13.5215	132.947	13.5215	185.485	13.5215	238.072
		13.5478	125.417	13.5478	132.947	13.5478	185.485	13.5478	237.972
		13.5741	125.617	13.5741	133.047	13.5741	185.285	13.5741	237.872
		13.6003	126.017	13.6003	133.147	13.6003	185.085	13.6003	237.672
		13.6266	126.617	13.6266	133.347	13.6266	184.885	13.6266	237.572
		13.6529	127.017	13.6529	133.547	13.6529	184.785	13.6529	237.572
		13.6791	127.217	13.6791	133.647	13.6791	184.685	13.6791	237.672
		13.7054	127.217	13.7054	133.647	13.7054	184.685	13.7054	237.772
		13.7316	126.817	13.7316	133.547	13.7316	184.685	13.7316	237.872
		13.7579	126.217	13.7579	133.447	13.7579	184.685	13.7579	237.972
		13.7842	125.617	13.7842	133.247	13.7842	184.685	13.7842	237.972
		13.8104	125.217	13.8104	133.147	13.8104	184.785	13.8104	237.872
		13.8367	125.017	13.8367	133.247	13.8367	184.785	13.8367	237.672
		13.8629	125.017	13.8629	133.347	13.8629	184.685	13.8629	237.572
		13.8892	125.217	13.8892	133.447	13.8892	184.585	13.8892	237.472
		13.9155	125.417	13.9155	133.647	13.9155	184.485	13.9155	237.572
		13.9417	125.617	13.9417	133.747	13.9417	184.385	13.9417	237.672
		13.968	125.617	13.968	133.847	13.968	184.385	13.968	237.872
		13.9942	125.617	13.9942	133.847	13.9942	184.585	13.9942	237.972
		14.0205	125.417	14.0205	133.747	14.0205	184.785	14.0205	237.972
		14.0468	125.017	14.0468	133.447	14.0468	184.985	14.0468	237.972
		14.073	124.817	14.073	133.247	14.073	185.085	14.073	237.972
		14.0993	124.417	14.0993	133.047	14.0993	184.985	14.0993	237.872
		14.1256	124.017	14.1256	133.147	14.1256	184.885	14.1256	237.772
		14.1518	124.017	14.1518	133.247	14.1518	184.785	14.1518	237.772
		14.1781	124.217	14.1781	133.447	14.1781	184.685	14.1781	237.672
		14.2043	124.617	14.2043	133.547	14.2043	184.585	14.2043	237.772
		14.2306	125.217	14.2306	133.547	14.2306	184.485	14.2306	237.772
		14.2569	126.017	14.2569	133.447	14.2569	184.385	14.2569	237.872
		14.2831	126.417	14.2831	133.347	14.2831	184.385	14.2831	237.972
		14.3094	126.617	14.3094	133.247	14.3094	184.285	14.3094	238.072
		14.3356	126.217	14.3356	133.147	14.3356	184.285	14.3356	238.172
		14.3619	125.817	14.3619	133.147	14.3619	184.385	14.3619	238.072
		14.3881	125.217	14.3881	133.147	14.3881	184.485	14.3881	237.972
		14.4144	124.817	14.4144	133.247	14.4144	184.685	14.4144	237.772
		14.4407	125.017	14.4407	133.347	14.4407	184.885	14.4407	237.672
		14.4669	125.217	14.4669	133.547	14.4669	184.885	14.4669	237.572
		14.4932	125.817	14.4932	133.647	14.4932	184.785	14.4932	237.472
		14.5195	126.217	14.5195	133.747	14.5195	184.685	14.5195	237.372
		14.5457	126.417	14.5457	133.747	14.5457	184.585	14.5457	237.372
		14.572	126.417	14.572	133.647	14.572	184.485	14.572	237.372
		14.5982	126.217	14.5982	133.547	14.5982	184.585	14.5982	237.372
		14.6245	125.817	14.6245	133.447	14.6245	184.685	14.6245	237.472
		14.6508	125.217	14.6508	133.247	14.6508	184.685	14.6508	237.672
		14.677	124.817	14.677	133.147	14.677	184.785	14.677	237.872
		14.7033	124.617	14.7033	133.047	14.7033	184.685	14.7033	238.172
		14.7295	124.617	14.7295	132.847	14.7295	184.585	14.7295	238.272
		14.7558	124.817	14.7558	132.847	14.7558	184.485	14.7558	238.372
		14.7821	125.217	14.7821	132.847	14.7821	184.485	14.7821	238.272
		14.8083	125.417	14.8083	133.047	14.8083	184.385	14.8083	238.172
		14.8346	125.417	14.8346	133.247	14.8346	184.485	14.8346	237.872
		14.8608	125.417	14.8608	133.547	14.8608	184.485	14.8608	237.672
		14.8871	125.417	14.8871	133.747	14.8871	184.585	14.8871	237.572
		14.9134	125.217	14.9134	133.747	14.9134	184.685	14.9134	237.572
		14.9396	125.217	14.9396	133.647	14.9396	184.785	14.9396	237.772
		14.9659	125.217	14.9659	133.447	14.9659	184.785	14.9659	237.872
		14.9921	125.217	14.9921	133.247	14.9921	184.885	14.9921	238.072
		15.0184	125.217	15.0184	133.147	15.0184	184.785	15.0184	238.172
		15.0447	125.217	15.0447	133.047	15.0447	184.785	15.0447	238.172
		15.0709	125.217	15.0709	133.147	15.0709	184.685	15.0709	238.172
		15.0972	125.217	15.0972	133.247	15.0972	184.685	15.0972	238.072
		15.1235	125.017	15.1235	133.447	15.1235	184.685	15.1235	237.972
		15.1497	125.017	15.1497	133.547	15.1497	184.685	15.1497	237.872
		15.176	124.817	15.176	133.647	15.176	184.585	15.176	237.872
		15.2022	124.617	15.2022	133.547	15.2022	184.585	15.2022	237.872
		15.2285	124.617	15.2285	133.447	15.2285	184.585	15.2285	237.872
		15.2547	124.417	15.2547	133.347	15.2547	184.585	15.2547	237.772
		15.281	124.417	15.281	133.147	15.281	184.485	15.281	237.772
		15.3073	124.417	15.3073	133.147	15.3073	184.485	15.3073	237.672
		15.3335	124.217	15.3335	133.147	15.3335	184.485	15.3335	237.672
		15.3598	124.217	15.3598	133.247	15.3598	184.485	15.3598	237.572
		15.386	124.217	15.386	133.447	15.386	184.585	15.386	237.572
		15.4123	124.217	15.4123	133.647	15.4123	184.585	15.4123	237.472
		15.4386	124.217	15.4386	133.847	15.4386	184.585	15.4386	237.472
		15.4648	124.417	15.4648	133.947	15.4648	184.585	15.4648	237.472
		15.4911	124.617	15.4911	134.047	15.4911	184.585	15.4911	237.572
		15.5174	124.617	15.5174	134.047	15.5174	184.485	15.5174	237.772
		15.5436	124.817	15.5436	134.047	15.5436	184.385	15.5436	237.872
		15.5699	125.217	15.5699	133.947	15.5699	184.285	15.5699	238.072
		15.5961	125.417	15.5961	133.847	15.5961	184.285	15.5961	238.172
		15.6224	125.617	15.6224	133.747	15.6224	184.285	15.6224	238.172
		15.6487	125.817	15.6487	133.647	15.6487	184.285	15.6487	238.172
		15.6749	125.617	15.6749	133.547	15.6749	184.285	15.6749	238.072
		15.7012	125.617	15.7012	133.547	15.7012	184.385	15.7012	238.072
		15.7274	125.417	15.7274	133.547	15.7274	184.385	15.7274	238.072
		15.7537	125.417	15.7537	133.647	15.7537	184.385	15.7537	238.072
		15.78	125.217	15.78	133.847	15.78	184.385	15.78	238.072
		15.8062	125.217	15.8062	134.047	15.8062	184.385	15.8062	238.072
		15.8325	125.217	15.8325	134.147	15.8325	184.385	15.8325	237.972
		15.8587	125.217	15.8587	134.047	15.8587	184.485	15.8587	237.872
		15.885	125.217	15.885	133.947	15.885	184.585	15.885	237.772
		15.9113	125.017	15.9113	133.747	15.9113	184.685	15.9113	237.572
		15.9375	125.017	15.9375	133.647	15.9375	184.785	15.9375	237.472
		15.9638	125.017	15.9638	133.647	15.9638	184.785	15.9638	237.372
		15.9901	124.817	15.9901	133.747	15.9901	184.785	15.9901	237.372
		16.0163	125.017	16.0163	133.747	16.0163	184.685	16.0163	237.372
		16.0426	125.017	16.0426	133.647	16.0426	184.485	16.0426	237.372
		16.0688	125.217	16.0688	133.447	16.0688	184.485	16.0688	237.372
		16.0951	125.417	16.0951	133.147	16.0951	184.385	16.0951	237.472
		16.1213	125.617	16.1213	133.047	16.1213	184.485	16.1213	237.472
		16.1476	126.017	16.1476	132.947	16.1476	184.585	16.1476	237.572
		16.1739	126.217	16.1739	132.947	16.1739	184.685	16.1739	237.572
		16.2001	126.217	16.2001	133.047	16.2001	184.785	16.2001	237.572
		16.2264	126.217	16.2264	133.247	16.2264	184.885	16.2264	237.572
		16.2526	126.417	16.2526	133.347	16.2526	184.985	16.2526	237.572
		16.2789	126.217	16.2789	133.547	16.2789	184.885	16.2789	237.472
		16.3052	126.217	16.3052	133.647	16.3052	184.685	16.3052	237.472
		16.3314	126.017	16.3314	133.747	16.3314	184.485	16.3314	237.572
		16.3577	125.617	16.3577	133.747	16.3577	184.485	16.3577	237.672
		16.384	125.217	16.384	133.647	16.384	184.485	16.384	237.872
		16.4102	124.817	16.4102	133.547	16.4102	184.785	16.4102	237.972
		16.4365	124.817	16.4365	133.547	16.4365	184.985	16.4365	237.972
		16.4627	124.817	16.4627	133.547	16.4627	185.185	16.4627	237.872
		16.489	125.017	16.489	133.647	16.489	185.285	16.489	237.872
		16.5153	125.217	16.5153	133.847	16.5153	185.185	16.5153	237.772
		16.5415	125.617	16.5415	133.847	16.5415	184.985	16.5415	237.772
		16.5678	125.617	16.5678	133.847	16.5678	184.685	16.5678	237.772
		16.594	125.617	16.594	133.747	16.594	184.385	16.594	237.872
		16.6203	125.417	16.6203	133.547	16.6203	184.285	16.6203	237.972
		16.6466	125.017	16.6466	133.447	16.6466	184.185	16.6466	237.972
		16.6728	124.817	16.6728	133.347	16.6728	184.185	16.6728	237.872
		16.6991	124.417	16.6991	133.347	16.6991	184.285	16.6991	237.772
		16.7253	124.217	16.7253	133.547	16.7253	184.485	16.7253	237.572
		16.7516	124.217	16.7516	133.747	16.7516	184.585	16.7516	237.472
		16.7779	124.217	16.7779	133.947	16.7779	184.685	16.7779	237.372
		16.8041	124.417	16.8041	134.147	16.8041	184.685	16.8041	237.372
		16.8304	124.617	16.8304	134.147	16.8304	184.685	16.8304	237.372
		16.8566	124.817	16.8566	133.947	16.8566	184.685	16.8566	237.372
		16.8829	125.017	16.8829	133.747	16.8829	184.685	16.8829	237.372
		16.9092	125.017	16.9092	133.547	16.9092	184.785	16.9092	237.372
		16.9354	125.217	16.9354	133.447	16.9354	184.885	16.9354	237.472
		16.9617	125.017	16.9617	133.447	16.9617	184.885	16.9617	237.672
		16.988	125.017	16.988	133.547	16.988	184.885	16.988	237.872
		17.0142	124.817	17.0142	133.647	17.0142	184.785	17.0142	238.172
		17.0405	124.817	17.0405	133.647	17.0405	184.685	17.0405	238.372
		17.0667	124.817	17.0667	133.547	17.0667	184.485	17.0667	238.372
		17.093	124.817	17.093	133.447	17.093	184.285	17.093	238.372
		17.1193	124.817	17.1193	133.247	17.1193	184.285	17.1193	238.172
		17.1455	124.817	17.1455	133.247	17.1455	184.185	17.1455	237.972
		17.1718	124.817	17.1718	133.247	17.1718	184.285	17.1718	237.772
		17.198	124.817	17.198	133.347	17.198	184.285	17.198	237.572
		17.2243	125.017	17.2243	133.647	17.2243	184.385	17.2243	237.472
		17.2506	125.017	17.2506	133.847	17.2506	184.385	17.2506	237.472
		17.2768	125.017	17.2768	133.947	17.2768	184.485	17.2768	237.372
		17.3031	125.017	17.3031	134.047	17.3031	184.485	17.3031	237.372
		17.3293	125.017	17.3293	133.947	17.3293	184.585	17.3293	237.372
		17.3556	124.817	17.3556	133.647	17.3556	184.585	17.3556	237.372
		17.3819	124.817	17.3819	133.447	17.3819	184.585	17.3819	237.372
		17.4081	124.617	17.4081	133.147	17.4081	184.585	17.4081	237.472
		17.4344	124.617	17.4344	133.047	17.4344	184.585	17.4344	237.572
		17.4606	124.617	17.4606	133.047	17.4606	184.685	17.4606	237.672
		17.4869	124.617	17.4869	133.247	17.4869	184.685	17.4869	237.772
		17.5132	124.617	17.5132	133.447	17.5132	184.685	17.5132	237.972
		17.5394	124.817	17.5394	133.747	17.5394	184.685	17.5394	238.072
		17.5657	124.817	17.5657	133.947	17.5657	184.585	17.5657	238.172
		17.5919	125.217	17.5919	134.147	17.5919	184.485	17.5919	238.172
		17.6182	125.417	17.6182	134.147	17.6182	184.385	17.6182	238.072
		17.6445	125.417	17.6445	134.147	17.6445	184.185	17.6445	237.972
		17.6707	125.417	17.6707	134.047	17.6707	184.185	17.6707	237.772
		17.697	125.217	17.697	134.147	17.697	184.085	17.697	237.672
		17.7232	125.017	17.7232	134.247	17.7232	184.085	17.7232	237.572
		17.7495	125.017	17.7495	134.447	17.7495	184.085	17.7495	237.472
		17.7758	125.017	17.7758	134.547	17.7758	184.185	17.7758	237.472
		17.802	125.217	17.802	134.347	17.802	184.385	17.802	237.472
		17.8283	125.217	17.8283	134.047	17.8283	184.585	17.8283	237.472
		17.8545	125.417	17.8545	133.647	17.8545	184.785	17.8545	237.472
		17.8808	125.217	17.8808	133.347	17.8808	184.885	17.8808	237.572
		17.9071	125.017	17.9071	133.147	17.9071	184.885	17.9071	237.572
		17.9333	124.617	17.9333	133.147	17.9333	184.885	17.9333	237.572
		17.9596	124.417	17.9596	133.147	17.9596	184.785	17.9596	237.672
		17.9858	124.417	17.9858	133.147	17.9858	184.685	17.9858	237.672
		18.0121	124.617	18.0121	133.247	18.0121	184.585	18.0121	237.672
		18.0384	125.017	18.0384	133.347	18.0384	184.485	18.0384	237.772
		18.0646	125.217	18.0646	133.447	18.0646	184.485	18.0646	237.772
		18.0909	125.417	18.0909	133.547	18.0909	184.485	18.0909	237.872
		18.1171	125.617	18.1171	133.647	18.1171	184.585	18.1171	237.972
		18.1434	125.417	18.1434	133.747	18.1434	184.785	18.1434	238.072
		18.1697	125.217	18.1697	133.747	18.1697	184.885	18.1697	238.172
		18.1959	125.217	18.1959	133.747	18.1959	185.085	18.1959	238.172
		18.2222	125.017	18.2222	133.647	18.2222	185.185	18.2222	238.172
		18.2485	125.017	18.2485	133.547	18.2485	185.185	18.2485	238.072
		18.2747	125.017	18.2747	133.447	18.2747	185.085	18.2747	237.972
		18.301	125.017	18.301	133.447	18.301	185.085	18.301	237.872
		18.3272	125.017	18.3272	133.347	18.3272	184.985	18.3272	237.872
		18.3535	125.017	18.3535	133.347	18.3535	184.885	18.3535	237.772
		18.3798	125.017	18.3798	133.247	18.3798	184.885	18.3798	237.772
		18.406	124.817	18.406	133.247	18.406	184.785	18.406	237.772
		18.4323	124.817	18.4323	133.147	18.4323	184.785	18.4323	237.872
		18.4585	124.817	18.4585	133.047	18.4585	184.785	18.4585	237.872
		18.4848	124.817	18.4848	133.047	18.4848	184.885	18.4848	237.872
		18.5111	124.817	18.5111	133.047	18.5111	185.085	18.5111	237.872
		18.5373	125.017	18.5373	133.047	18.5373	185.185	18.5373	237.972
		18.5636	125.017	18.5636	133.147	18.5636	185.185	18.5636	238.072
		18.5898	125.217	18.5898	133.247	18.5898	185.085	18.5898	238.172
		18.6161	125.417	18.6161	133.447	18.6161	184.885	18.6161	238.172
		18.6424	125.417	18.6424	133.547	18.6424	184.685	18.6424	238.172
		18.6686	125.417	18.6686	133.647	18.6686	184.585	18.6686	238.072
		18.6949	125.217	18.6949	133.647	18.6949	184.585	18.6949	237.972
		18.7211	125.017	18.7211	133.547	18.7211	184.685	18.7211	237.872
		18.7474	124.817	18.7474	133.347	18.7474	184.885	18.7474	237.772
		18.7737	124.817	18.7737	133.247	18.7737	184.985	18.7737	237.772
		18.7999	124.617	18.7999	133.247	18.7999	184.985	18.7999	237.872
		18.8262	124.617	18.8262	133.347	18.8262	184.785	18.8262	237.972
		18.8525	124.617	18.8525	133.347	18.8525	184.585	18.8525	238.072
		18.8787	124.617	18.8787	133.447	18.8787	184.485	18.8787	238.072
		18.905	124.617	18.905	133.447	18.905	184.485	18.905	238.072
		18.9312	124.617	18.9312	133.447	18.9312	184.585	18.9312	237.972
		18.9575	124.617	18.9575	133.447	18.9575	184.685	18.9575	237.872
		18.9838	124.617	18.9838	133.547	18.9838	184.785	18.9838	237.772
		19.01	124.617	19.01	133.547	19.01	184.685	19.01	237.572
		19.0363	124.617	19.0363	133.747	19.0363	184.485	19.0363	237.572
		19.0625	124.617	19.0625	133.947	19.0625	184.385	19.0625	237.472
		19.0888	124.817	19.0888	134.047	19.0888	184.285	19.0888	237.572
		19.1151	124.817	19.1151	134.147	19.1151	184.185	19.1151	237.572
		19.1413	125.017	19.1413	134.047	19.1413	184.385	19.1413	237.572
		19.1676	125.017	19.1676	133.847	19.1676	184.585	19.1676	237.672
		19.1938	125.217	19.1938	133.747	19.1938	184.785	19.1938	237.672
		19.2201	125.417	19.2201	133.547	19.2201	184.985	19.2201	237.672
		19.2464	125.417	19.2464	133.547	19.2464	185.085	19.2464	237.672
		19.2726	125.217	19.2726	133.547	19.2726	185.085	19.2726	237.672
		19.2989	124.817	19.2989	133.647	19.2989	184.985	19.2989	237.672
		19.3251	124.417	19.3251	133.747	19.3251	184.785	19.3251	237.572
		19.3514	124.217	19.3514	133.847	19.3514	184.685	19.3514	237.472
		19.3777	124.217	19.3777	133.947	19.3777	184.685	19.3777	237.472
		19.4039	124.417	19.4039	133.947	19.4039	184.685	19.4039	237.372
		19.4302	124.817	19.4302	133.747	19.4302	184.685	19.4302	237.372
		19.4564	125.217	19.4564	133.647	19.4564	184.685	19.4564	237.372
		19.4827	125.417	19.4827	133.447	19.4827	184.685	19.4827	237.472
		19.509	125.217	19.509	133.347	19.509	184.685	19.509	237.572
		19.5352	125.017	19.5352	133.247	19.5352	184.785	19.5352	237.772
		19.5615	124.617	19.5615	133.347	19.5615	184.785	19.5615	237.972
		19.5877	124.217	19.5877	133.347	19.5877	184.885	19.5877	238.072
		19.614	124.217	19.614	133.347	19.614	184.985	19.614	238.072
		19.6403	124.417	19.6403	133.347	19.6403	184.985	19.6403	237.972
		19.6665	124.617	19.6665	133.447	19.6665	184.785	19.6665	237.872
		19.6928	125.017	19.6928	133.447	19.6928	184.685	19.6928	237.772
		19.719	125.217	19.719	133.447	19.719	184.585	19.719	237.572
		19.7453	125.417	19.7453	133.447	19.7453	184.585	19.7453	237.572
		19.7716	125.417	19.7716	133.547	19.7716	184.785	19.7716	237.472
		19.7978	125.217	19.7978	133.647	19.7978	184.985	19.7978	237.472
		19.8241	125.217	19.8241	133.647	19.8241	185.185	19.8241	237.372
		19.8503	125.217	19.8503	133.547	19.8503	185.385	19.8503	237.372
		19.8766	125.417	19.8766	133.347	19.8766	185.485	19.8766	237.372
		19.9029	125.817	19.9029	133.247	19.9029	185.385	19.9029	237.372
		19.9291	126.417	19.9291	133.047	19.9291	185.285	19.9291	237.472
		19.9554	127.017	19.9554	133.047	19.9554	185.085	19.9554	237.672
		19.9816	127.417	19.9816	133.047	19.9816	185.085	19.9816	237.772
		20.0079	127.217	20.0079	133.247	20.0079	185.085	20.0079	237.972
		20.0342	126.817	20.0342	133.447	20.0342	185.185	20.0342	238.072
		20.0604	126.017	20.0604	133.647	20.0604	185.285	20.0604	238.072
		20.0867	125.417	20.0867	133.847	20.0867	185.285	20.0867	237.972
		20.113	124.817	20.113	133.947	20.113	185.285	20.113	237.772
		20.1392	124.417	20.1392	133.947	20.1392	185.085	20.1392	237.672
		20.1655	124.417	20.1655	133.947	20.1655	184.985	20.1655	237.572
		20.1917	124.417	20.1917	133.847	20.1917	184.885	20.1917	237.472
		20.218	124.417	20.218	133.847	20.218	184.885	20.218	237.472
		20.2443	124.617	20.2443	133.747	20.2443	184.785	20.2443	237.372
		20.2705	124.817	20.2705	133.647	20.2705	184.785	20.2705	237.372
		20.2968	125.217	20.2968	133.647	20.2968	184.785	20.2968	237.372
		20.323	125.417	20.323	133.547	20.323	184.885	20.323	237.372
		20.3493	125.417	20.3493	133.547	20.3493	184.885	20.3493	237.372
		20.3756	125.417	20.3756	133.447	20.3756	184.885	20.3756	237.372
		20.4018	125.417	20.4018	133.447	20.4018	184.985	20.4018	237.372
		20.4281	125.217	20.4281	133.447	20.4281	184.985	20.4281	237.372
		20.4543	125.017	20.4543	133.447	20.4543	184.885	20.4543	237.372
		20.4806	124.817	20.4806	133.447	20.4806	184.685	20.4806	237.372
		20.5069	124.617	20.5069	133.447	20.5069	184.485	20.5069	237.472
		20.5331	124.617	20.5331	133.447	20.5331	184.285	20.5331	237.472
		20.5594	124.617	20.5594	133.447	20.5594	184.185	20.5594	237.572
		20.5856	124.617	20.5856	133.347	20.5856	184.185	20.5856	237.772
		20.6119	124.617	20.6119	133.347	20.6119	184.285	20.6119	237.872
		20.6382	124.617	20.6382	133.247	20.6382	184.385	20.6382	237.972
		20.6644	124.617	20.6644	133.247	20.6644	184.585	20.6644	237.972
		20.6907	124.617	20.6907	133.247	20.6907	184.785	20.6907	237.872
		20.717	124.617	20.717	133.247	20.717	184.885	20.717	237.772
		20.7432	124.617	20.7432	133.247	20.7432	184.985	20.7432	237.572
		20.7695	124.617	20.7695	133.347	20.7695	184.985	20.7695	237.472
		20.7957	124.817	20.7957	133.547	20.7957	184.985	20.7957	237.372
		20.822	124.817	20.822	133.747	20.822	184.985	20.822	237.372
		20.8483	124.817	20.8483	133.947	20.8483	184.885	20.8483	237.372
		20.8745	125.017	20.8745	134.047	20.8745	184.685	20.8745	237.472
		20.9008	125.017	20.9008	134.047	20.9008	184.585	20.9008	237.472
		20.927	125.217	20.927	133.947	20.927	184.485	20.927	237.572
		20.9533	125.417	20.9533	133.747	20.9533	184.485	20.9533	237.672
		20.9795	125.617	20.9795	133.447	20.9795	184.485	20.9795	237.772
		21.0058	125.617	21.0058	133.247	21.0058	184.485	21.0058	237.872
		21.0321	125.417	21.0321	133.047	21.0321	184.685	21.0321	237.872
		21.0583	125.217	21.0583	132.947	21.0583	184.785	21.0583	237.972
		21.0846	125.017	21.0846	132.947	21.0846	184.885	21.0846	237.972
		21.1109	124.817	21.1109	133.047	21.1109	184.985	21.1109	237.972
		21.1371	124.617	21.1371	133.247	21.1371	184.985	21.1371	237.972
		21.1634	124.417	21.1634	133.347	21.1634	184.885	21.1634	237.872
		21.1896	124.417	21.1896	133.547	21.1896	184.785	21.1896	237.772
		21.2159	124.617	21.2159	133.547	21.2159	184.685	21.2159	237.572
		21.2422	124.617	21.2422	133.447	21.2422	184.585	21.2422	237.472
		21.2684	124.817	21.2684	133.347	21.2684	184.485	21.2684	237.372
		21.2947	125.017	21.2947	133.247	21.2947	184.485	21.2947	237.372
		21.3209	125.217	21.3209	133.147	21.3209	184.485	21.3209	237.372
		21.3472	125.417	21.3472	133.147	21.3472	184.485	21.3472	237.372
		21.3735	125.617	21.3735	133.247	21.3735	184.485	21.3735	237.372
		21.3997	125.817	21.3997	133.347	21.3997	184.485	21.3997	237.372
		21.426	125.817	21.426	133.547	21.426	184.585	21.426	237.472
		21.4522	125.617	21.4522	133.647	21.4522	184.685	21.4522	237.572
		21.4785	125.217	21.4785	133.747	21.4785	184.685	21.4785	237.672
		21.5048	125.017	21.5048	133.747	21.5048	184.785	21.5048	237.772
		21.531	125.017	21.531	133.747	21.531	184.885	21.531	237.772
		21.5573	125.217	21.5573	133.647	21.5573	184.985	21.5573	237.772
		21.5835	125.417	21.5835	133.447	21.5835	185.085	21.5835	237.672
		21.6098	125.617	21.6098	133.347	21.6098	185.185	21.6098	237.572
		21.6361	126.017	21.6361	133.247	21.6361	185.185	21.6361	237.472
		21.6623	126.017	21.6623	133.147	21.6623	184.985	21.6623	237.372
		21.6886	126.017	21.6886	133.147	21.6886	184.785	21.6886	237.372
		21.7148	125.817	21.7148	133.147	21.7148	184.485	21.7148	237.372
		21.7411	125.617	21.7411	133.347	21.7411	184.385	21.7411	237.372
		21.7674	125.417	21.7674	133.447	21.7674	184.385	21.7674	237.372
		21.7936	125.017	21.7936	133.547	21.7936	184.485	21.7936	237.372
		21.8199	124.817	21.8199	133.647	21.8199	184.685	21.8199	237.372
		21.8462	124.817	21.8462	133.647	21.8462	184.785	21.8462	237.472
		21.8724	124.817	21.8724	133.547	21.8724	184.885	21.8724	237.472
		21.8987	125.017	21.8987	133.447	21.8987	184.785	21.8987	237.572
		21.9249	125.417	21.9249	133.347	21.9249	184.785	21.9249	237.572
		21.9512	125.817	21.9512	133.347	21.9512	184.785	21.9512	237.672
		21.9775	126.017	21.9775	133.247	21.9775	184.785	21.9775	237.672
		22.0037	126.217	22.0037	133.247	22.0037	184.785	22.0037	237.672
		22.03	126.017	22.03	133.247	22.03	184.885	22.03	237.572
		22.0562	125.817	22.0562	133.247	22.0562	184.985	22.0562	237.472
		22.0825	125.417	22.0825	133.247	22.0825	185.085	22.0825	237.372
		22.1088	125.017	22.1088	133.347	22.1088	185.185	22.1088	237.372
		22.135	124.617	22.135	133.347	22.135	185.185	22.135	237.372
		22.1613	124.417	22.1613	133.347	22.1613	185.085	22.1613	237.472
		22.1875	124.217	22.1875	133.347	22.1875	184.985	22.1875	237.572
		22.2138	124.217	22.2138	133.347	22.2138	184.785	22.2138	237.672
		22.2401	124.017	22.2401	133.247	22.2401	184.585	22.2401	237.772
		22.2663	124.017	22.2663	133.147	22.2663	184.585	22.2663	237.772
		22.2926	124.017	22.2926	133.047	22.2926	184.585	22.2926	237.772
		22.3188	124.217	22.3188	133.047	22.3188	184.685	22.3188	237.772
		22.3451	124.217	22.3451	133.047	22.3451	184.785	22.3451	237.672
		22.3714	124.417	22.3714	133.047	22.3714	184.885	22.3714	237.672
		22.3976	124.817	22.3976	133.247	22.3976	184.985	22.3976	237.672
		22.4239	125.017	22.4239	133.447	22.4239	184.985	22.4239	237.572
		22.4501	125.417	22.4501	133.647	22.4501	184.885	22.4501	237.572
		22.4764	125.617	22.4764	133.647	22.4764	184.785	22.4764	237.572
		22.5027	125.817	22.5027	133.547	22.5027	184.685	22.5027	237.572
		22.5289	125.617	22.5289	133.447	22.5289	184.585	22.5289	237.472
		22.5552	125.417	22.5552	133.347	22.5552	184.585	22.5552	237.472
		22.5815	125.017	22.5815	133.247	22.5815	184.585	22.5815	237.472
		22.6077	124.617	22.6077	133.347	22.6077	184.685	22.6077	237.372
		22.634	124.417	22.634	133.447	22.634	184.885	22.634	237.372
		22.6602	124.417	22.6602	133.447	22.6602	184.985	22.6602	237.372
		22.6865	124.417	22.6865	133.447	22.6865	185.085	22.6865	237.372
		22.7127	124.617	22.7127	133.347	22.7127	185.085	22.7127	237.372
		22.739	125.017	22.739	133.147	22.739	184.985	22.739	237.472
		22.7653	125.017	22.7653	133.047	22.7653	184.885	22.7653	237.572
		22.7915	125.017	22.7915	133.047	22.7915	184.685	22.7915	237.672
		22.8178	124.817	22.8178	132.947	22.8178	184.485	22.8178	237.672
		22.844	124.817	22.844	132.947	22.844	184.485	22.844	237.772
		22.8703	124.617	22.8703	132.947	22.8703	184.585	22.8703	237.772
		22.8966	124.617	22.8966	133.047	22.8966	184.685	22.8966	237.672
		22.9228	124.817	22.9228	133.147	22.9228	184.685	22.9228	237.672
		22.9491	125.017	22.9491	133.447	22.9491	184.585	22.9491	237.672
		22.9754	125.217	22.9754	133.747	22.9754	184.485	22.9754	237.572
		23.0016	125.417	23.0016	134.047	23.0016	184.385	23.0016	237.572
		23.0279	125.417	23.0279	134.147	23.0279	184.385	23.0279	237.472
		23.0541	125.217	23.0541	134.047	23.0541	184.485	23.0541	237.472
		23.0804	125.017	23.0804	133.847	23.0804	184.485	23.0804	237.472
		23.1067	124.817	23.1067	133.547	23.1067	184.585	23.1067	237.372
		23.1329	124.617	23.1329	133.347	23.1329	184.585	23.1329	237.372
		23.1592	124.617	23.1592	133.147	23.1592	184.585	23.1592	237.372
		23.1854	124.617	23.1854	133.147	23.1854	184.485	23.1854	237.472
		23.2117	124.817	23.2117	133.147	23.2117	184.485	23.2117	237.472
		23.238	124.817	23.238	133.247	23.238	184.585	23.238	237.572
		23.2642	125.017	23.2642	133.247	23.2642	184.685	23.2642	237.672
		23.2905	125.217	23.2905	133.247	23.2905	184.785	23.2905	237.672
		23.3167	125.417	23.3167	133.247	23.3167	184.885	23.3167	237.672
		23.343	125.617	23.343	133.147	23.343	184.985	23.343	237.572
		23.3693	125.417	23.3693	132.947	23.3693	184.985	23.3693	237.572
		23.3955	125.417	23.3955	132.847	23.3955	184.885	23.3955	237.472
		23.4218	125.017	23.4218	132.847	23.4218	184.885	23.4218	237.372
		23.448	124.817	23.448	132.847	23.448	184.885	23.448	237.372
		23.4743	124.617	23.4743	133.047	23.4743	184.885	23.4743	237.372
		23.5006	124.617	23.5006	133.147	23.5006	184.885	23.5006	237.372
		23.5268	124.617	23.5268	133.347	23.5268	184.985	23.5268	237.372
		23.5531	124.817	23.5531	133.447	23.5531	184.985	23.5531	237.372
		23.5794	125.017	23.5794	133.547	23.5794	184.885	23.5794	237.372
		23.6056	125.217	23.6056	133.547	23.6056	184.785	23.6056	237.372
		23.6319	125.417	23.6319	133.547	23.6319	184.685	23.6319	237.472
		23.6581	125.617	23.6581	133.547	23.6581	184.585	23.6581	237.472
		23.6844	125.417	23.6844	133.547	23.6844	184.585	23.6844	237.572
		23.7107	125.217	23.7107	133.547	23.7107	184.585	23.7107	237.572
		23.7369	125.017	23.7369	133.447	23.7369	184.685	23.7369	237.672
		23.7632	125.017	23.7632	133.347	23.7632	184.785	23.7632	237.672
		23.7894	124.817	23.7894	133.247	23.7894	184.885	23.7894	237.672
		23.8157	124.817	23.8157	133.147	23.8157	184.985	23.8157	237.672
		23.842	124.817	23.842	133.047	23.842	184.985	23.842	237.572
		23.8682	124.817	23.8682	132.947	23.8682	184.885	23.8682	237.572
		23.8945	124.817	23.8945	132.947	23.8945	184.785	23.8945	237.472
		23.9207	124.817	23.9207	132.847	23.9207	184.685	23.9207	237.372
		23.947	124.817	23.947	132.947	23.947	184.585	23.947	237.372
		23.9733	124.817	23.9733	133.047	23.9733	184.585	23.9733	237.372
		23.9995	124.817	23.9995	133.147	23.9995	184.485	23.9995	237.372
		24.0258	124.817	24.0258	133.247	24.0258	184.485	24.0258	237.372
		24.052	124.817	24.052	133.247	24.052	184.485	24.052	237.372
		24.0783	124.817	24.0783	133.147	24.0783	184.585	24.0783	237.372
		24.1046	124.817	24.1046	133.047	24.1046	184.585	24.1046	237.372
		24.1308	125.017	24.1308	133.047	24.1308	184.685	24.1308	237.372
		24.1571	125.017	24.1571	133.147	24.1571	184.685	24.1571	237.372
		24.1833	125.017	24.1833	133.247	24.1833	184.685	24.1833	237.372
		24.2096	125.017	24.2096	133.447	24.2096	184.585	24.2096	237.372
		24.2359	125.217	24.2359	133.647	24.2359	184.485	24.2359	237.372
		24.2621	125.417	24.2621	133.647	24.2621	184.385	24.2621	237.372
		24.2884	125.617	24.2884	133.447	24.2884	184.385	24.2884	237.372
		24.3146	125.617	24.3146	133.247	24.3146	184.385	24.3146	237.372
		24.3409	125.417	24.3409	133.047	24.3409	184.485	24.3409	237.372
		24.3672	125.217	24.3672	132.947	24.3672	184.585	24.3672	237.372
		24.3934	124.817	24.3934	132.947	24.3934	184.785	24.3934	237.372
		24.4197	124.417	24.4197	133.147	24.4197	184.885	24.4197	237.372
		24.4459	124.217	24.4459	133.247	24.4459	184.885	24.4459	237.472
		24.4722	124.417	24.4722	133.247	24.4722	184.785	24.4722	237.572
		24.4985	124.617	24.4985	133.247	24.4985	184.585	24.4985	237.672
		24.5247	125.017	24.5247	133.147	24.5247	184.385	24.5247	237.672
		24.551	125.217	24.551	133.047	24.551	184.285	24.551	237.772
		24.5772	125.417	24.5772	132.947	24.5772	184.285	24.5772	237.772
		24.6035	125.417	24.6035	132.947	24.6035	184.485	24.6035	237.672
		24.6298	125.417	24.6298	133.047	24.6298	184.585	24.6298	237.572
		24.656	125.217	24.656	133.147	24.656	184.685	24.656	237.472
		24.6823	125.017	24.6823	133.247	24.6823	184.785	24.6823	237.472
		24.7085	124.617	24.7085	133.347	24.7085	184.685	24.7085	237.372
		24.7348	124.417	24.7348	133.447	24.7348	184.585	24.7348	237.372
		24.7611	124.417	24.7611	133.547	24.7611	184.585	24.7611	237.372
		24.7873	124.217	24.7873	133.547	24.7873	184.585	24.7873	237.372
		24.8136	124.217	24.8136	133.447	24.8136	184.585	24.8136	237.372
		24.8399	124.217	24.8399	133.347	24.8399	184.585	24.8399	237.472
		24.8661	124.217	24.8661	133.247	24.8661	184.585	24.8661	237.472
		24.8924	124.217	24.8924	133.247	24.8924	184.585	24.8924	237.472
		24.9186	124.217	24.9186	133.347	24.9186	184.585	24.9186	237.472
		24.9449	124.217	24.9449	133.547	24.9449	184.585	24.9449	237.472
		24.9712	124.217	24.9712	133.647	24.9712	184.585	24.9712	237.372
		24.9974	124.417	24.9974	133.647	24.9974	184.585	24.9974	237.372
		25.0237	124.417	25.0237	133.647	25.0237	184.585	25.0237	237.372
		25.0499	124.617	25.0499	133.547	25.0499	184.585	25.0499	237.372
		25.0762	124.817	25.0762	133.347	25.0762	184.485	25.0762	237.372
		25.1025	125.017	25.1025	133.247	25.1025	184.485	25.1025	237.372
		25.1287	125.217	25.1287	133.147	25.1287	184.485	25.1287	237.372
		25.155	125.417	25.155	133.047	25.155	184.485	25.155	237.372
		25.1812	125.217	25.1812	133.047	25.1812	184.485	25.1812	237.372
		25.2075	125.017	25.2075	133.147	25.2075	184.485	25.2075	237.472
		25.2338	124.817	25.2338	133.147	25.2338	184.485	25.2338	237.572
		25.26	124.617	25.26	133.247	25.26	184.485	25.26	237.772
		25.2863	124.417	25.2863	133.247	25.2863	184.385	25.2863	237.872
		25.3126	124.617	25.3126	133.147	25.3126	184.385	25.3126	237.972
		25.3388	124.817	25.3388	133.047	25.3388	184.385	25.3388	237.972
		25.3651	125.017	25.3651	132.947	25.3651	184.285	25.3651	237.972
		25.3913	125.017	25.3913	132.847	25.3913	184.285	25.3913	237.972
		25.4176	125.017	25.4176	132.847	25.4176	184.285	25.4176	237.872
		25.4439	124.817	25.4439	132.947	25.4439	184.285	25.4439	237.772
		25.4701	124.617	25.4701	133.147	25.4701	184.385	25.4701	237.672
		25.4964	124.417	25.4964	133.347	25.4964	184.485	25.4964	237.672
		25.5226	124.217	25.5226	133.547	25.5226	184.585	25.5226	237.672
		25.5489	124.217	25.5489	133.547	25.5489	184.785	25.5489	237.672
		25.5752	124.217	25.5752	133.447	25.5752	184.885	25.5752	237.672
		25.6014	124.217	25.6014	133.247	25.6014	184.985	25.6014	237.772
		25.6277	124.417	25.6277	133.147	25.6277	184.885	25.6277	237.772
		25.6539	124.417	25.6539	133.147	25.6539	184.685	25.6539	237.772
		25.6802	124.417	25.6802	133.347	25.6802	184.485	25.6802	237.772
		25.7065	124.617	25.7065	133.447	25.7065	184.385	25.7065	237.772
		25.7327	124.617	25.7327	133.547	25.7327	184.385	25.7327	237.772
		25.759	124.617	25.759	133.447	25.759	184.485	25.759	237.672
		25.7852	124.817	25.7852	133.247	25.7852	184.585	25.7852	237.672
		25.8115	125.017	25.8115	133.047	25.8115	184.785	25.8115	237.672
		25.8378	125.417	25.8378	132.847	25.8378	184.985	25.8378	237.572
		25.864	125.617	25.864	132.847	25.864	185.185	25.864	237.572
		25.8903	125.617	25.8903	133.047	25.8903	185.285	25.8903	237.572
		25.9165	125.617	25.9165	133.247	25.9165	185.385	25.9165	237.572
		25.9428	125.417	25.9428	133.547	25.9428	185.285	25.9428	237.472
		25.9691	125.217	25.9691	133.747	25.9691	185.085	25.9691	237.472
		25.9953	125.017	25.9953	133.747	25.9953	184.785	25.9953	237.472
		26.0216	125.217	26.0216	133.647	26.0216	184.485	26.0216	237.472
		26.0478	125.417	26.0478	133.447	26.0478	184.385	26.0478	237.472
		26.0741	125.417	26.0741	133.247	26.0741	184.285	26.0741	237.472
		26.1004	125.417	26.1004	133.147	26.1004	184.485	26.1004	237.472
		26.1266	125.217	26.1266	133.147	26.1266	184.685	26.1266	237.472
		26.1529	124.817	26.1529	133.047	26.1529	184.885	26.1529	237.472
		26.1791	124.617	26.1791	133.047	26.1791	184.985	26.1791	237.472
		26.2054	124.217	26.2054	133.047	26.2054	185.085	26.2054	237.472
		26.2317	124.217	26.2317	133.047	26.2317	185.085	26.2317	237.472
		26.2579	124.217	26.2579	133.047	26.2579	185.085	26.2579	237.472
		26.2842	124.217	26.2842	133.147	26.2842	185.185	26.2842	237.472
		26.3104	124.217	26.3104	133.247	26.3104	185.285	26.3104	237.472
		26.3367	124.217	26.3367	133.447	26.3367	185.385	26.3367	237.472
		26.363	124.417	26.363	133.647	26.363	185.385	26.363	237.372
		26.3892	124.417	26.3892	133.747	26.3892	185.185	26.3892	237.372
		26.4155	124.617	26.4155	133.747	26.4155	184.885	26.4155	237.372
		26.4417	124.617	26.4417	133.647	26.4417	184.585	26.4417	237.372
		26.468	124.617	26.468	133.647	26.468	184.285	26.468	237.372
		26.4943	124.817	26.4943	133.747	26.4943	184.185	26.4943	237.572
		26.5205	124.817	26.5205	133.847	26.5205	184.185	26.5205	237.772
		26.5468	124.817	26.5468	134.047	26.5468	184.385	26.5468	238.072
		26.573	124.817	26.573	134.147	26.573	184.685	26.573	238.372
		26.5993	124.817	26.5993	134.047	26.5993	184.885	26.5993	238.572
		26.6256	124.617	26.6256	133.747	26.6256	185.085	26.6256	238.572
		26.6518	124.617	26.6518	133.547	26.6518	185.085	26.6518	238.472
		26.6781	124.417	26.6781	133.347	26.6781	184.985	26.6781	238.172
		26.7044	124.417	26.7044	133.247	26.7044	184.985	26.7044	237.872
		26.7306	124.417	26.7306	133.247	26.7306	184.985	26.7306	237.572
		26.7569	124.417	26.7569	133.247	26.7569	185.185	26.7569	237.472
		26.7831	124.417	26.7831	133.447	26.7831	185.385	26.7831	237.472
		26.8094	124.417	26.8094	133.547	26.8094	185.585	26.8094	237.572
		26.8357	124.617	26.8357	133.747	26.8357	185.585	26.8357	237.672
		26.8619	125.017	26.8619	133.947	26.8619	185.485	26.8619	237.772
		26.8882	125.417	26.8882	133.947	26.8882	185.185	26.8882	237.772
		26.9144	125.617	26.9144	133.947	26.9144	184.885	26.9144	237.772
		26.9407	126.017	26.9407	133.947	26.9407	184.685	26.9407	237.772
		26.967	126.017	26.967	133.847	26.967	184.685	26.967	237.672
		26.9932	126.017	26.9932	133.847	26.9932	184.785	26.9932	237.672
		27.0195	125.817	27.0195	133.847	27.0195	185.085	27.0195	237.672
		27.0457	125.617	27.0457	133.747	27.0457	185.285	27.0457	237.772
		27.072	125.417	27.072	133.547	27.072	185.385	27.072	237.972
		27.0983	125.417	27.0983	133.347	27.0983	185.385	27.0983	238.272
		27.1245	125.217	27.1245	133.347	27.1245	185.385	27.1245	238.472
		27.1508	125.417	27.1508	133.647	27.1508	185.285	27.1508	238.572
		27.1771	125.417	27.1771	134.147	27.1771	185.185	27.1771	238.572
		27.2033	125.617	27.2033	134.647	27.2033	185.085	27.2033	238.472
		27.2296	125.817	27.2296	135.147	27.2296	185.185	27.2296	238.272
		27.2558	126.017	27.2558	135.447	27.2558	185.485	27.2558	238.172
		27.2821	126.217	27.2821	135.547	27.2821	185.885	27.2821	238.072
		27.3084	126.217	27.3084	135.447	27.3084	186.285	27.3084	237.972
		27.3346	126.217	27.3346	135.347	27.3346	186.485	27.3346	238.072
		27.3609	126.017	27.3609	135.147	27.3609	186.585	27.3609	238.272
		27.3871	125.817	27.3871	135.147	27.3871	186.585	27.3871	238.572
		27.4134	125.817	27.4134	135.147	27.4134	186.485	27.4134	238.872
		27.4397	126.217	27.4397	135.247	27.4397	186.385	27.4397	239.172
		27.4659	126.817	27.4659	135.347	27.4659	186.485	27.4659	239.372
		27.4922	127.617	27.4922	135.447	27.4922	186.485	27.4922	239.372
		27.5184	128.017	27.5184	135.547	27.5184	186.585	27.5184	239.372
		27.5447	128.017	27.5447	135.647	27.5447	186.685	27.5447	239.372
		27.571	127.617	27.571	135.847	27.571	186.785	27.571	239.472
		27.5972	127.217	27.5972	136.147	27.5972	186.885	27.5972	239.672
		27.6235	126.817	27.6235	136.447	27.6235	186.985	27.6235	239.972
		27.6497	126.817	27.6497	136.847	27.6497	187.085	27.6497	240.372
		27.676	127.017	27.676	137.147	27.676	187.185	27.676	240.772
		27.7023	127.417	27.7023	137.147	27.7023	187.385	27.7023	241.172
		27.7285	128.017	27.7285	137.147	27.7285	187.685	27.7285	241.572
		27.7548	128.617	27.7548	137.047	27.7548	187.985	27.7548	241.772
		27.781	129.017	27.781	137.347	27.781	188.585	27.781	242.072
		27.8073	129.617	27.8073	137.847	27.8073	189.285	27.8073	242.272
		27.8336	130.217	27.8336	138.747	27.8336	190.185	27.8336	242.572
		27.8598	130.817	27.8598	139.847	27.8598	191.185	27.8598	243.072
		27.8861	131.417	27.8861	140.947	27.8861	191.885	27.8861	243.572
		27.9123	132.017	27.9123	141.847	27.9123	192.185	27.9123	244.272
		27.9386	132.817	27.9386	142.547	27.9386	192.185	27.9386	244.972
		27.9649	133.617	27.9649	143.147	27.9649	192.085	27.9649	245.772
		27.9911	134.617	27.9911	143.747	27.9911	191.985	27.9911	246.672
		28.0174	135.817	28.0174	144.347	28.0174	192.385	28.0174	247.672
		28.0436	137.017	28.0436	145.147	28.0436	193.185	28.0436	248.772
		28.0699	138.617	28.0699	146.047	28.0699	194.285	28.0699	249.972
		28.0962	140.417	28.0962	147.247	28.0962	195.785	28.0962	251.372
		28.1224	142.617	28.1224	148.747	28.1224	197.385	28.1224	252.872
		28.1487	145.417	28.1487	150.447	28.1487	199.085	28.1487	254.572
		28.1749	148.417	28.1749	152.347	28.1749	200.785	28.1749	256.372
		28.2012	152.417	28.2012	154.547	28.2012	202.585	28.2012	258.472
		28.2275	157.017	28.2275	157.047	28.2275	204.285	28.2275	260.772
		28.2537	162.817	28.2537	159.747	28.2537	205.985	28.2537	263.372
		28.28	169.617	28.28	162.347	28.28	207.885	28.28	266.072
		28.3062	177.617	28.3062	164.747	28.3062	209.785	28.3062	268.772
		28.3325	187.217	28.3325	166.947	28.3325	211.885	28.3325	271.572
		28.3588	198.217	28.3588	168.947	28.3588	214.185	28.3588	274.372
		28.385	210.417	28.385	170.947	28.385	216.785	28.385	276.972
		28.4113	223.017	28.4113	173.047	28.4113	219.485	28.4113	279.472
		28.4376	235.217	28.4376	175.347	28.4376	222.185	28.4376	281.672
		28.4638	245.617	28.4638	177.447	28.4638	224.985	28.4638	283.472
		28.4901	253.617	28.4901	179.147	28.4901	227.685	28.4901	284.672
		28.5163	258.217	28.5163	180.047	28.5163	229.985	28.5163	285.372
		28.5426	259.017	28.5426	180.047	28.5426	231.485	28.5426	285.372
		28.5689	256.017	28.5689	179.147	28.5689	232.285	28.5689	284.972
		28.5951	249.617	28.5951	177.847	28.5951	232.385	28.5951	283.972
		28.6214	240.417	28.6214	176.247	28.6214	231.785	28.6214	282.272
		28.6476	229.417	28.6476	174.347	28.6476	230.785	28.6476	279.772
		28.6739	217.217	28.6739	171.947	28.6739	229.385	28.6739	276.572
		28.7002	205.017	28.7002	168.847	28.7002	227.585	28.7002	272.772
		28.7264	193.217	28.7264	165.147	28.7264	225.385	28.7264	268.872
		28.7527	182.417	28.7527	161.247	28.7527	222.585	28.7527	265.472
		28.7789	173.017	28.7789	157.747	28.7789	219.585	28.7789	262.772
		28.8052	164.817	28.8052	155.247	28.8052	216.485	28.8052	260.772
		28.8315	158.017	28.8315	153.547	28.8315	213.585	28.8315	259.272
		28.8577	152.217	28.8577	152.447	28.8577	210.885	28.8577	257.772
		28.884	147.417	28.884	151.347	28.884	208.285	28.884	255.972
		28.9102	143.417	28.9102	149.947	28.9102	205.885	28.9102	253.872
		28.9365	140.217	28.9365	148.247	28.9365	203.585	28.9365	251.672
		28.9628	137.817	28.9628	146.447	28.9628	201.485	28.9628	249.572
		28.989	135.817	28.989	144.947	28.989	199.785	28.989	247.872
		29.0153	134.617	29.0153	143.547	29.0153	198.285	29.0153	246.672
		29.0416	133.817	29.0416	142.547	29.0416	197.085	29.0416	245.872
		29.0678	133.417	29.0678	141.747	29.0678	196.385	29.0678	245.272
		29.0941	133.017	29.0941	141.147	29.0941	195.685	29.0941	244.872
		29.1203	132.417	29.1203	140.647	29.1203	194.785	29.1203	244.472
		29.1466	131.617	29.1466	140.247	29.1466	193.785	29.1466	244.172
		29.1729	130.417	29.1729	139.847	29.1729	192.685	29.1729	243.872
		29.1991	129.017	29.1991	139.347	29.1991	191.585	29.1991	243.572
		29.2254	127.817	29.2254	138.647	29.2254	190.585	29.2254	243.172
		29.2516	126.817	29.2516	137.947	29.2516	189.785	29.2516	242.672
		29.2779	126.417	29.2779	137.347	29.2779	189.085	29.2779	242.072
		29.3041	126.217	29.3041	137.047	29.3041	188.585	29.3041	241.472
		29.3304	126.217	29.3304	137.047	29.3304	188.185	29.3304	240.772
		29.3567	126.417	29.3567	137.147	29.3567	187.985	29.3567	240.172
		29.3829	126.617	29.3829	137.147	29.3829	187.885	29.3829	239.572
		29.4092	126.817	29.4092	137.047	29.4092	187.985	29.4092	239.272
		29.4355	127.017	29.4355	136.647	29.4355	188.085	29.4355	238.972
		29.4617	127.017	29.4617	136.147	29.4617	188.085	29.4617	238.972
		29.488	126.817	29.488	135.547	29.488	187.985	29.488	238.972
		29.5142	126.417	29.5142	135.047	29.5142	187.785	29.5142	239.072
		29.5405	126.017	29.5405	134.647	29.5405	187.485	29.5405	239.072
		29.5668	125.617	29.5668	134.347	29.5668	187.285	29.5668	238.972
		29.593	125.417	29.593	134.147	29.593	187.085	29.593	238.772
		29.6193	125.617	29.6193	133.947	29.6193	186.885	29.6193	238.672
		29.6455	125.817	29.6455	133.747	29.6455	186.685	29.6455	238.572
		29.6718	126.217	29.6718	133.747	29.6718	186.485	29.6718	238.572
		29.6981	126.217	29.6981	133.847	29.6981	186.285	29.6981	238.472
		29.7243	126.217	29.7243	133.947	29.7243	186.185	29.7243	238.372
		29.7506	126.017	29.7506	134.047	29.7506	185.985	29.7506	238.172
		29.7768	125.617	29.7768	133.947	29.7768	185.885	29.7768	237.872
		29.8031	125.217	29.8031	133.847	29.8031	185.885	29.8031	237.672
		29.8294	125.017	29.8294	133.647	29.8294	185.785	29.8294	237.572
		29.8556	125.017	29.8556	133.547	29.8556	185.785	29.8556	237.572
		29.8819	124.817	29.8819	133.647	29.8819	185.785	29.8819	237.572
		29.9081	124.617	29.9081	133.747	29.9081	185.785	29.9081	237.672
		29.9344	124.617	29.9344	133.947	29.9344	185.885	29.9344	237.772
		29.9607	124.617	29.9607	134.147	29.9607	185.885	29.9607	237.872
		29.9869	124.417	29.9869	134.247	29.9869	185.885	29.9869	237.972
		30.0132	124.417	30.0132	134.247	30.0132	185.885	30.0132	237.972
		30.0394	124.417	30.0394	134.247	30.0394	185.785	30.0394	237.972
		30.0657	124.217	30.0657	134.147	30.0657	185.585	30.0657	237.872
		30.092	124.217	30.092	133.947	30.092	185.285	30.092	237.872
		30.1182	124.217	30.1182	133.747	30.1182	184.985	30.1182	237.772
		30.1445	124.217	30.1445	133.647	30.1445	184.785	30.1445	237.672
		30.1708	124.217	30.1708	133.547	30.1708	184.585	30.1708	237.672
		30.197	124.217	30.197	133.447	30.197	184.485	30.197	237.572
		30.2233	124.217	30.2233	133.447	30.2233	184.385	30.2233	237.572
		30.2495	124.217	30.2495	133.347	30.2495	184.385	30.2495	237.572
		30.2758	124.217	30.2758	133.347	30.2758	184.285	30.2758	237.572
		30.3021	124.217	30.3021	133.347	30.3021	184.285	30.3021	237.572
		30.3283	124.217	30.3283	133.347	30.3283	184.285	30.3283	237.572
		30.3546	124.217	30.3546	133.447	30.3546	184.385	30.3546	237.572
		30.3808	124.217	30.3808	133.447	30.3808	184.485	30.3808	237.572
		30.4071	124.217	30.4071	133.447	30.4071	184.585	30.4071	237.572
		30.4334	124.017	30.4334	133.447	30.4334	184.785	30.4334	237.572
		30.4596	124.017	30.4596	133.347	30.4596	184.985	30.4596	237.472
		30.4859	124.017	30.4859	133.347	30.4859	185.085	30.4859	237.472
		30.5121	124.017	30.5121	133.247	30.5121	185.085	30.5121	237.372
		30.5384	124.017	30.5384	133.147	30.5384	184.985	30.5384	237.372
		30.5647	124.017	30.5647	133.147	30.5647	184.885	30.5647	237.372
		30.5909	124.017	30.5909	133.047	30.5909	184.685	30.5909	237.372
		30.6172	124.017	30.6172	133.047	30.6172	184.585	30.6172	237.372
		30.6434	124.217	30.6434	133.047	30.6434	184.485	30.6434	237.372
		30.6697	124.217	30.6697	133.147	30.6697	184.385	30.6697	237.372
		30.696	124.217	30.696	133.247	30.696	184.285	30.696	237.372
		30.7222	124.417	30.7222	133.447	30.7222	184.285	30.7222	237.372
		30.7485	124.417	30.7485	133.547	30.7485	184.285	30.7485	237.372
		30.7747	124.417	30.7747	133.547	30.7747	184.285	30.7747	237.372
		30.801	124.617	30.801	133.547	30.801	184.385	30.801	237.372
		30.8273	124.417	30.8273	133.447	30.8273	184.385	30.8273	237.372
		30.8535	124.417	30.8535	133.247	30.8535	184.385	30.8535	237.372
		30.8798	124.417	30.8798	133.047	30.8798	184.385	30.8798	237.372
		30.9061	124.417	30.9061	132.947	30.9061	184.385	30.9061	237.372
		30.9323	124.417	30.9323	132.847	30.9323	184.485	30.9323	237.372
		30.9586	124.617	30.9586	132.847	30.9586	184.485	30.9586	237.372
		30.9848	124.817	30.9848	132.947	30.9848	184.685	30.9848	237.372
		31.0111	125.017	31.0111	133.047	31.0111	184.685	31.0111	237.372
		31.0373	125.217	31.0373	133.247	31.0373	184.685	31.0373	237.372
		31.0636	125.217	31.0636	133.247	31.0636	184.585	31.0636	237.372
		31.0899	125.017	31.0899	133.347	31.0899	184.485	31.0899	237.372
		31.1161	124.817	31.1161	133.247	31.1161	184.385	31.1161	237.372
		31.1424	124.617	31.1424	133.147	31.1424	184.385	31.1424	237.372
		31.1686	124.617	31.1686	132.947	31.1686	184.485	31.1686	237.372
		31.1949	124.417	31.1949	132.947	31.1949	184.585	31.1949	237.372
		31.2212	124.217	31.2212	132.847	31.2212	184.685	31.2212	237.372
		31.2474	124.217	31.2474	132.847	31.2474	184.785	31.2474	237.372
		31.2737	124.017	31.2737	132.847	31.2737	184.785	31.2737	237.372
		31.3	124.017	31.3	132.947	31.3	184.685	31.3	237.372
		31.3262	124.017	31.3262	132.947	31.3262	184.585	31.3262	237.372
		31.3525	124.017	31.3525	133.047	31.3525	184.485	31.3525	237.372
		31.3787	124.217	31.3787	133.047	31.3787	184.485	31.3787	237.372
		31.405	124.417	31.405	133.047	31.405	184.485	31.405	237.472
		31.4313	124.617	31.4313	133.147	31.4313	184.385	31.4313	237.472
		31.4575	124.617	31.4575	133.147	31.4575	184.285	31.4575	237.472
		31.4838	124.617	31.4838	133.147	31.4838	184.185	31.4838	237.472
		31.51	124.417	31.51	133.147	31.51	184.185	31.51	237.472
		31.5363	124.217	31.5363	133.047	31.5363	184.085	31.5363	237.472
		31.5626	124.017	31.5626	133.047	31.5626	184.085	31.5626	237.472
		31.5888	123.817	31.5888	132.947	31.5888	184.185	31.5888	237.372
		31.6151	123.817	31.6151	132.947	31.6151	184.285	31.6151	237.372
		31.6413	124.017	31.6413	132.847	31.6413	184.385	31.6413	237.372
		31.6676	124.217	31.6676	132.847	31.6676	184.485	31.6676	237.372
		31.6939	124.417	31.6939	132.847	31.6939	184.585	31.6939	237.372
		31.7201	124.817	31.7201	132.847	31.7201	184.585	31.7201	237.372
		31.7464	125.017	31.7464	132.947	31.7464	184.485	31.7464	237.372
		31.7726	125.217	31.7726	133.147	31.7726	184.385	31.7726	237.372
		31.7989	125.417	31.7989	133.347	31.7989	184.285	31.7989	237.372
		31.8252	125.417	31.8252	133.447	31.8252	184.185	31.8252	237.372
		31.8514	125.217	31.8514	133.447	31.8514	184.185	31.8514	237.372
		31.8777	125.017	31.8777	133.347	31.8777	184.185	31.8777	237.372
		31.9039	124.817	31.9039	133.247	31.9039	184.285	31.9039	237.372
		31.9302	124.617	31.9302	133.047	31.9302	184.285	31.9302	237.372
		31.9565	124.617	31.9565	133.047	31.9565	184.385	31.9565	237.472
		31.9827	124.617	31.9827	133.147	31.9827	184.385	31.9827	237.572
		32.009	124.617	32.009	133.447	32.009	184.285	32.009	237.772
		32.0352	124.617	32.0352	133.747	32.0352	184.285	32.0352	237.972
		32.0615	125.017	32.0615	133.947	32.0615	184.185	32.0615	238.072
		32.0878	125.217	32.0878	133.947	32.0878	184.185	32.0878	238.172
		32.114	125.417	32.114	133.747	32.114	184.085	32.114	238.172
		32.1403	125.417	32.1403	133.547	32.1403	184.085	32.1403	238.072
		32.1666	125.217	32.1666	133.347	32.1666	184.185	32.1666	237.972
		32.1928	125.217	32.1928	133.247	32.1928	184.285	32.1928	237.872
		32.2191	125.217	32.2191	133.547	32.2191	184.585	32.2191	237.772
		32.2453	125.417	32.2453	133.847	32.2453	184.885	32.2453	237.772
		32.2716	125.817	32.2716	134.247	32.2716	185.185	32.2716	237.672
		32.2979	126.417	32.2979	134.447	32.2979	185.285	32.2979	237.672
		32.3241	126.817	32.3241	134.447	32.3241	185.285	32.3241	237.672
		32.3504	127.017	32.3504	134.247	32.3504	185.185	32.3504	237.672
		32.3766	127.017	32.3766	134.047	32.3766	185.185	32.3766	237.772
		32.4029	126.817	32.4029	133.947	32.4029	185.385	32.4029	237.872
		32.4292	126.617	32.4292	134.247	32.4292	185.585	32.4292	238.072
		32.4554	126.417	32.4554	134.647	32.4554	185.985	32.4554	238.372
		32.4817	126.417	32.4817	135.247	32.4817	186.285	32.4817	238.672
		32.5079	126.417	32.5079	135.747	32.5079	186.385	32.5079	239.072
		32.5342	126.417	32.5342	136.147	32.5342	186.385	32.5342	239.372
		32.5605	126.617	32.5605	136.347	32.5605	186.285	32.5605	239.772
		32.5867	127.017	32.5867	136.447	32.5867	186.285	32.5867	239.972
		32.613	127.417	32.613	136.547	32.613	186.485	32.613	240.172
		32.6392	128.017	32.6392	136.847	32.6392	186.785	32.6392	240.272
		32.6655	128.817	32.6655	137.247	32.6655	187.085	32.6655	240.372
		32.6918	129.617	32.6918	137.947	32.6918	187.485	32.6918	240.572
		32.718	130.617	32.718	138.847	32.718	187.985	32.718	240.972
		32.7443	131.817	32.7443	139.647	32.7443	188.485	32.7443	241.672
		32.7706	133.217	32.7706	140.247	32.7706	189.085	32.7706	242.672
		32.7968	134.617	32.7968	140.547	32.7968	189.785	32.7968	243.872
		32.8231	136.417	32.8231	140.747	32.8231	190.385	32.8231	245.372
		32.8493	138.617	32.8493	140.847	32.8493	191.085	32.8493	246.672
		32.8756	141.017	32.8756	141.047	32.8756	191.685	32.8756	247.772
		32.9019	143.817	32.9019	141.447	32.9019	192.285	32.9019	248.272
		32.9281	147.017	32.9281	141.947	32.9281	192.685	32.9281	248.472
		32.9544	150.617	32.9544	142.647	32.9544	193.285	32.9544	248.472
		32.9806	154.217	32.9806	143.547	32.9806	194.085	32.9806	248.572
		33.0069	157.417	33.0069	144.347	33.0069	194.885	33.0069	248.872
		33.0331	160.017	33.0331	145.147	33.0331	195.785	33.0331	249.372
		33.0594	161.417	33.0594	145.447	33.0594	196.285	33.0594	249.872
		33.0857	161.617	33.0857	145.147	33.0857	196.385	33.0857	249.972
		33.1119	160.617	33.1119	144.347	33.1119	196.185	33.1119	249.572
		33.1382	158.417	33.1382	143.347	33.1382	195.785	33.1382	248.672
		33.1645	155.217	33.1645	142.447	33.1645	195.385	33.1645	247.672
		33.1907	151.617	33.1907	141.847	33.1907	195.185	33.1907	246.772
		33.217	148.017	33.217	141.747	33.217	195.085	33.217	245.972
		33.2432	144.617	33.2432	141.647	33.2432	194.785	33.2432	245.372
		33.2695	141.617	33.2695	141.447	33.2695	194.185	33.2695	244.772
		33.2958	139.017	33.2958	140.747	33.2958	193.485	33.2958	244.072
		33.322	137.017	33.322	139.747	33.322	192.785	33.322	243.372
		33.3483	135.017	33.3483	138.747	33.3483	192.085	33.3483	242.672
		33.3745	133.617	33.3745	138.147	33.3745	191.485	33.3745	242.172
		33.4008	132.217	33.4008	137.847	33.4008	190.985	33.4008	241.872
		33.4271	131.017	33.4271	137.847	33.4271	190.285	33.4271	241.572
		33.4533	130.217	33.4533	137.647	33.4533	189.585	33.4533	241.272
		33.4796	129.417	33.4796	137.347	33.4796	188.885	33.4796	240.772
		33.5058	128.617	33.5058	136.647	33.5058	188.285	33.5058	240.072
		33.5321	128.217	33.5321	135.847	33.5321	187.885	33.5321	239.472
		33.5584	127.617	33.5584	135.247	33.5584	187.685	33.5584	238.872
		33.5846	127.217	33.5846	135.047	33.5846	187.585	33.5846	238.472
		33.6109	127.017	33.6109	135.047	33.6109	187.385	33.6109	238.372
		33.6371	126.617	33.6371	135.147	33.6371	187.085	33.6371	238.272
		33.6634	126.217	33.6634	135.147	33.6634	186.585	33.6634	238.372
		33.6897	125.817	33.6897	134.847	33.6897	186.085	33.6897	238.472
		33.7159	125.617	33.7159	134.447	33.7159	185.585	33.7159	238.572
		33.7422	125.217	33.7422	133.947	33.7422	185.285	33.7422	238.672
		33.7685	125.017	33.7685	133.747	33.7685	185.185	33.7685	238.672
		33.7947	124.817	33.7947	133.747	33.7947	185.285	33.7947	238.672
		33.821	124.817	33.821	134.047	33.821	185.485	33.821	238.572
		33.8472	124.817	33.8472	134.347	33.8472	185.585	33.8472	238.372
		33.8735	125.217	33.8735	134.447	33.8735	185.485	33.8735	238.172
		33.8997	125.817	33.8997	134.347	33.8997	185.285	33.8997	237.972
		33.926	126.217	33.926	134.047	33.926	185.085	33.926	237.972
		33.9523	126.617	33.9523	133.647	33.9523	184.885	33.9523	237.972
		33.9785	126.617	33.9785	133.447	33.9785	184.785	33.9785	238.072
		34.0048	126.217	34.0048	133.347	34.0048	184.685	34.0048	238.072
		34.0311	125.817	34.0311	133.447	34.0311	184.585	34.0311	237.972
		34.0573	125.417	34.0573	133.547	34.0573	184.485	34.0573	237.872
		34.0836	125.417	34.0836	133.647	34.0836	184.385	34.0836	237.772
		34.1098	125.417	34.1098	133.747	34.1098	184.285	34.1098	237.672
		34.1361	125.617	34.1361	133.647	34.1361	184.385	34.1361	237.672
		34.1624	125.817	34.1624	133.647	34.1624	184.485	34.1624	237.572
		34.1886	125.817	34.1886	133.547	34.1886	184.585	34.1886	237.572
		34.2149	125.417	34.2149	133.447	34.2149	184.785	34.2149	237.572
		34.2411	125.217	34.2411	133.447	34.2411	184.785	34.2411	237.472
		34.2674	124.817	34.2674	133.347	34.2674	184.785	34.2674	237.472
		34.2937	124.617	34.2937	133.347	34.2937	184.585	34.2937	237.472
		34.3199	124.617	34.3199	133.247	34.3199	184.385	34.3199	237.472
		34.3462	124.617	34.3462	133.147	34.3462	184.185	34.3462	237.372
		34.3724	124.617	34.3724	133.047	34.3724	184.185	34.3724	237.372
		34.3987	124.617	34.3987	133.047	34.3987	184.185	34.3987	237.372
		34.425	124.617	34.425	133.047	34.425	184.385	34.425	237.372
		34.4512	124.817	34.4512	133.147	34.4512	184.485	34.4512	237.372
		34.4775	124.817	34.4775	133.347	34.4775	184.485	34.4775	237.472
		34.5037	124.817	34.5037	133.447	34.5037	184.585	34.5037	237.472
		34.53	124.817	34.53	133.547	34.53	184.485	34.53	237.472
		34.5563	124.817	34.5563	133.547	34.5563	184.485	34.5563	237.472
		34.5825	124.817	34.5825	133.347	34.5825	184.385	34.5825	237.472
		34.6088	124.817	34.6088	133.147	34.6088	184.385	34.6088	237.472
		34.635	124.817	34.635	133.047	34.635	184.485	34.635	237.472
		34.6613	125.017	34.6613	132.947	34.6613	184.485	34.6613	237.472
		34.6876	125.017	34.6876	132.947	34.6876	184.485	34.6876	237.472
		34.7138	125.017	34.7138	132.847	34.7138	184.485	34.7138	237.472
		34.7401	125.217	34.7401	132.847	34.7401	184.485	34.7401	237.472
		34.7664	125.217	34.7664	132.847	34.7664	184.485	34.7664	237.372
		34.7926	125.417	34.7926	132.847	34.7926	184.385	34.7926	237.372
		34.8189	125.217	34.8189	132.947	34.8189	184.385	34.8189	237.372
		34.8451	125.217	34.8451	132.947	34.8451	184.285	34.8451	237.372
		34.8714	124.817	34.8714	132.947	34.8714	184.285	34.8714	237.372
		34.8976	124.617	34.8976	132.947	34.8976	184.185	34.8976	237.372
		34.9239	124.417	34.9239	132.947	34.9239	184.185	34.9239	237.472
		34.9502	124.217	34.9502	132.947	34.9502	184.185	34.9502	237.472
		34.9764	124.017	34.9764	132.947	34.9764	184.185	34.9764	237.472
		35.0027	124.017	35.0027	132.947	35.0027	184.185	35.0027	237.472
		35.029	124.217	35.029	133.047	35.029	184.185	35.029	237.472
		35.0552	124.217	35.0552	133.147	35.0552	184.185	35.0552	237.472
		35.0815	124.417	35.0815	133.247	35.0815	184.185	35.0815	237.472
		35.1077	124.617	35.1077	133.347	35.1077	184.185	35.1077	237.472
		35.134	124.817	35.134	133.447	35.134	184.185	35.134	237.472
		35.1603	125.017	35.1603	133.347	35.1603	184.185	35.1603	237.472
		35.1865	125.017	35.1865	133.247	35.1865	184.185	35.1865	237.472
		35.2128	125.217	35.2128	133.047	35.2128	184.185	35.2128	237.472
		35.239	125.017	35.239	132.947	35.239	184.185	35.239	237.472
		35.2653	125.017	35.2653	133.047	35.2653	184.185	35.2653	237.372
		35.2916	124.817	35.2916	133.147	35.2916	184.185	35.2916	237.372
		35.3178	124.617	35.3178	133.247	35.3178	184.185	35.3178	237.372
		35.3441	124.417	35.3441	133.347	35.3441	184.185	35.3441	237.372
		35.3703	124.217	35.3703	133.447	35.3703	184.185	35.3703	237.372
		35.3966	124.217	35.3966	133.447	35.3966	184.085	35.3966	237.372
		35.4229	124.217	35.4229	133.347	35.4229	184.085	35.4229	237.472
		35.4491	124.217	35.4491	133.347	35.4491	184.085	35.4491	237.472
		35.4754	124.417	35.4754	133.247	35.4754	184.085	35.4754	237.472
		35.5016	124.417	35.5016	133.147	35.5016	184.085	35.5016	237.472
		35.5279	124.617	35.5279	132.947	35.5279	184.085	35.5279	237.472
		35.5542	124.617	35.5542	132.847	35.5542	184.085	35.5542	237.472
		35.5804	124.617	35.5804	132.847	35.5804	184.085	35.5804	237.472
		35.6067	124.617	35.6067	132.847	35.6067	184.085	35.6067	237.472
		35.633	124.617	35.633	132.947	35.633	184.085	35.633	237.472
		35.6592	124.417	35.6592	133.147	35.6592	184.085	35.6592	237.472
		35.6855	124.217	35.6855	133.447	35.6855	184.085	35.6855	237.472
		35.7117	124.217	35.7117	133.647	35.7117	184.085	35.7117	237.472
		35.738	124.217	35.738	133.747	35.738	184.085	35.738	237.472
		35.7642	124.217	35.7642	133.647	35.7642	184.085	35.7642	237.472
		35.7905	124.617	35.7905	133.447	35.7905	184.085	35.7905	237.472
		35.8168	125.017	35.8168	133.147	35.8168	184.085	35.8168	237.472
		35.843	125.617	35.843	132.947	35.843	184.085	35.843	237.472
		35.8693	125.817	35.8693	132.847	35.8693	184.085	35.8693	237.472
		35.8956	125.817	35.8956	132.847	35.8956	184.085	35.8956	237.472
		35.9218	125.617	35.9218	132.847	35.9218	184.085	35.9218	237.472
		35.9481	125.417	35.9481	132.947	35.9481	184.185	35.9481	237.472
		35.9743	125.017	35.9743	133.047	35.9743	184.285	35.9743	237.472
		36.0006	125.017	36.0006	133.147	36.0006	184.385	36.0006	237.472
		36.0269	125.017	36.0269	133.247	36.0269	184.485	36.0269	237.472
		36.0531	125.217	36.0531	133.347	36.0531	184.585	36.0531	237.472
		36.0794	125.217	36.0794	133.247	36.0794	184.685	36.0794	237.472
		36.1056	125.217	36.1056	133.147	36.1056	184.585	36.1056	237.472
		36.1319	125.017	36.1319	133.047	36.1319	184.485	36.1319	237.472
		36.1582	124.817	36.1582	132.847	36.1582	184.285	36.1582	237.472
		36.1844	124.417	36.1844	132.847	36.1844	184.185	36.1844	237.472
		36.2107	124.217	36.2107	132.947	36.2107	184.085	36.2107	237.472
		36.2369	124.017	36.2369	133.147	36.2369	184.085	36.2369	237.472
		36.2632	124.017	36.2632	133.247	36.2632	184.085	36.2632	237.472
		36.2895	124.017	36.2895	133.347	36.2895	184.085	36.2895	237.472
		36.3157	124.017	36.3157	133.347	36.3157	184.085	36.3157	237.472
		36.342	124.217	36.342	133.147	36.342	184.085	36.342	237.472
		36.3682	124.417	36.3682	133.047	36.3682	184.085	36.3682	237.372
		36.3945	124.417	36.3945	132.947	36.3945	184.085	36.3945	237.372
		36.4208	124.617	36.4208	132.847	36.4208	184.185	36.4208	237.472
		36.447	124.817	36.447	132.847	36.447	184.185	36.447	237.472
		36.4733	124.817	36.4733	132.947	36.4733	184.185	36.4733	237.472
		36.4995	125.017	36.4995	133.047	36.4995	184.085	36.4995	237.472
		36.5258	125.017	36.5258	133.247	36.5258	184.085	36.5258	237.472
		36.5521	125.217	36.5521	133.447	36.5521	184.085	36.5521	237.472
		36.5783	125.217	36.5783	133.547	36.5783	184.085	36.5783	237.472
		36.6046	125.217	36.6046	133.547	36.6046	184.085	36.6046	237.472
		36.6309	125.217	36.6309	133.447	36.6309	184.085	36.6309	237.472
		36.6571	125.017	36.6571	133.247	36.6571	184.085	36.6571	237.472
		36.6834	124.817	36.6834	133.047	36.6834	184.185	36.6834	237.472
		36.7096	124.617	36.7096	132.947	36.7096	184.185	36.7096	237.472
		36.7359	124.617	36.7359	132.947	36.7359	184.185	36.7359	237.472
		36.7621	124.617	36.7621	132.947	36.7621	184.185	36.7621	237.472
		36.7884	124.817	36.7884	133.147	36.7884	184.185	36.7884	237.472
		36.8147	125.017	36.8147	133.247	36.8147	184.185	36.8147	237.472
		36.8409	125.017	36.8409	133.247	36.8409	184.285	36.8409	237.472
		36.8672	125.217	36.8672	133.247	36.8672	184.285	36.8672	237.572
		36.8935	125.017	36.8935	133.047	36.8935	184.285	36.8935	237.572
		36.9197	124.817	36.9197	132.947	36.9197	184.285	36.9197	237.572
		36.946	124.817	36.946	132.847	36.946	184.385	36.946	237.472
		36.9722	124.617	36.9722	132.947	36.9722	184.485	36.9722	237.472
		36.9985	124.617	36.9985	132.947	36.9985	184.485	36.9985	237.472
		37.0248	124.617	37.0248	133.047	37.0248	184.585	37.0248	237.472
		37.051	124.817	37.051	133.147	37.051	184.485	37.051	237.372
		37.0773	125.017	37.0773	133.247	37.0773	184.385	37.0773	237.372
		37.1035	125.217	37.1035	133.347	37.1035	184.285	37.1035	237.372
		37.1298	125.217	37.1298	133.447	37.1298	184.185	37.1298	237.372
		37.1561	125.017	37.1561	133.447	37.1561	184.085	37.1561	237.472
		37.1823	125.017	37.1823	133.547	37.1823	184.085	37.1823	237.472
		37.2086	124.817	37.2086	133.547	37.2086	184.085	37.2086	237.472
		37.2348	124.617	37.2348	133.547	37.2348	184.085	37.2348	237.472
		37.2611	124.617	37.2611	133.547	37.2611	184.085	37.2611	237.472
		37.2874	124.617	37.2874	133.347	37.2874	184.085	37.2874	237.472
		37.3136	124.417	37.3136	133.147	37.3136	184.185	37.3136	237.472
		37.3399	124.417	37.3399	133.047	37.3399	184.185	37.3399	237.472
		37.3661	124.417	37.3661	132.947	37.3661	184.185	37.3661	237.472
		37.3924	124.417	37.3924	132.847	37.3924	184.185	37.3924	237.472
		37.4187	124.417	37.4187	132.847	37.4187	184.185	37.4187	237.472
		37.4449	124.617	37.4449	132.847	37.4449	184.185	37.4449	237.472
		37.4712	124.817	37.4712	132.847	37.4712	184.185	37.4712	237.472
		37.4975	125.017	37.4975	132.947	37.4975	184.185	37.4975	237.572
		37.5237	125.017	37.5237	133.147	37.5237	184.185	37.5237	237.572
		37.55	125.017	37.55	133.247	37.55	184.285	37.55	237.672
		37.5762	124.817	37.5762	133.447	37.5762	184.285	37.5762	237.672
		37.6025	124.617	37.6025	133.547	37.6025	184.185	37.6025	237.672
		37.6287	124.617	37.6287	133.547	37.6287	184.185	37.6287	237.672
		37.655	124.817	37.655	133.347	37.655	184.185	37.655	237.572
		37.6813	125.217	37.6813	133.147	37.6813	184.185	37.6813	237.472
		37.7075	125.617	37.7075	133.147	37.7075	184.185	37.7075	237.472
		37.7338	125.817	37.7338	133.147	37.7338	184.185	37.7338	237.372
		37.76	125.817	37.76	133.347	37.76	184.085	37.76	237.372
		37.7863	125.417	37.7863	133.647	37.7863	184.085	37.7863	237.372
		37.8126	125.017	37.8126	133.747	37.8126	184.185	37.8126	237.372
		37.8388	124.617	37.8388	133.647	37.8388	184.185	37.8388	237.372
		37.8651	124.417	37.8651	133.447	37.8651	184.285	37.8651	237.372
		37.8914	124.417	37.8914	133.247	37.8914	184.385	37.8914	237.472
		37.9176	124.417	37.9176	133.047	37.9176	184.385	37.9176	237.472
		37.9439	124.617	37.9439	132.947	37.9439	184.485	37.9439	237.472
		37.9701	124.617	37.9701	133.047	37.9701	184.485	37.9701	237.472
		37.9964	124.617	37.9964	133.247	37.9964	184.385	37.9964	237.472
		38.0227	124.417	38.0227	133.247	38.0227	184.385	38.0227	237.472
		38.0489	124.417	38.0489	133.247	38.0489	184.285	38.0489	237.472
		38.0752	124.217	38.0752	133.247	38.0752	184.185	38.0752	237.472
		38.1014	124.017	38.1014	133.047	38.1014	184.185	38.1014	237.472
		38.1277	124.017	38.1277	133.047	38.1277	184.085	38.1277	237.472
		38.154	124.017	38.154	132.947	38.154	184.085	38.154	237.472
		38.1802	124.017	38.1802	132.947	38.1802	184.085	38.1802	237.472
		38.2065	124.217	38.2065	132.947	38.2065	184.085	38.2065	237.472
		38.2327	124.417	38.2327	133.047	38.2327	184.085	38.2327	237.472
		38.259	124.617	38.259	133.147	38.259	184.085	38.259	237.472
		38.2853	125.017	38.2853	133.347	38.2853	184.085	38.2853	237.472
		38.3115	125.217	38.3115	133.447	38.3115	184.085	38.3115	237.472
		38.3378	125.217	38.3378	133.447	38.3378	184.185	38.3378	237.472
		38.364	125.217	38.364	133.347	38.364	184.285	38.364	237.472
		38.3903	124.817	38.3903	133.247	38.3903	184.385	38.3903	237.472
		38.4166	124.617	38.4166	133.147	38.4166	184.385	38.4166	237.472
		38.4428	124.217	38.4428	133.047	38.4428	184.485	38.4428	237.472
		38.4691	124.017	38.4691	132.947	38.4691	184.385	38.4691	237.472
		38.4954	123.817	38.4954	132.947	38.4954	184.385	38.4954	237.372
		38.5216	123.817	38.5216	132.947	38.5216	184.285	38.5216	237.372
		38.5479	123.817	38.5479	133.047	38.5479	184.185	38.5479	237.372
		38.5741	123.817	38.5741	133.147	38.5741	184.085	38.5741	237.372
		38.6004	124.017	38.6004	133.147	38.6004	184.085	38.6004	237.372
		38.6266	124.017	38.6266	133.247	38.6266	184.085	38.6266	237.472
		38.6529	124.017	38.6529	133.247	38.6529	184.185	38.6529	237.572
		38.6792	124.217	38.6792	133.247	38.6792	184.185	38.6792	237.772
		38.7054	124.217	38.7054	133.347	38.7054	184.185	38.7054	237.872
		38.7317	124.417	38.7317	133.247	38.7317	184.285	38.7317	237.972
		38.758	124.417	38.758	133.247	38.758	184.285	38.758	237.972
		38.7842	124.417	38.7842	133.247	38.7842	184.285	38.7842	237.972
		38.8105	124.417	38.8105	133.247	38.8105	184.285	38.8105	237.872
		38.8367	124.417	38.8367	133.247	38.8367	184.285	38.8367	237.772
		38.863	124.417	38.863	133.247	38.863	184.185	38.863	237.672
		38.8893	124.417	38.8893	133.347	38.8893	184.185	38.8893	237.572
		38.9155	124.417	38.9155	133.447	38.9155	184.185	38.9155	237.572
		38.9418	124.417	38.9418	133.547	38.9418	184.185	38.9418	237.572
		38.968	124.417	38.968	133.647	38.968	184.185	38.968	237.572
		38.9943	124.417	38.9943	133.647	38.9943	184.085	38.9943	237.572
		39.0206	124.417	39.0206	133.647	39.0206	184.085	39.0206	237.572
		39.0468	124.417	39.0468	133.547	39.0468	184.085	39.0468	237.572
		39.0731	124.217	39.0731	133.347	39.0731	184.085	39.0731	237.472
		39.0993	124.217	39.0993	133.147	39.0993	184.085	39.0993	237.472
		39.1256	124.217	39.1256	132.947	39.1256	184.085	39.1256	237.472
		39.1519	124.217	39.1519	132.847	39.1519	184.185	39.1519	237.372
		39.1781	124.217	39.1781	132.947	39.1781	184.185	39.1781	237.372
		39.2044	124.217	39.2044	133.047	39.2044	184.285	39.2044	237.372
		39.2306	124.217	39.2306	133.147	39.2306	184.285	39.2306	237.472
		39.2569	124.217	39.2569	133.347	39.2569	184.385	39.2569	237.472
		39.2832	124.417	39.2832	133.347	39.2832	184.485	39.2832	237.672
		39.3094	124.417	39.3094	133.347	39.3094	184.485	39.3094	237.772
		39.3357	124.417	39.3357	133.147	39.3357	184.485	39.3357	237.772
		39.362	124.417	39.362	132.947	39.362	184.485	39.362	237.772
		39.3882	124.617	39.3882	132.847	39.3882	184.385	39.3882	237.772
		39.4145	124.617	39.4145	132.947	39.4145	184.285	39.4145	237.672
		39.4407	124.417	39.4407	133.047	39.4407	184.185	39.4407	237.572
		39.467	124.417	39.467	133.347	39.467	184.185	39.467	237.572
		39.4933	124.417	39.4933	133.547	39.4933	184.185	39.4933	237.572
		39.5195	124.217	39.5195	133.647	39.5195	184.285	39.5195	237.572
		39.5458	124.217	39.5458	133.647	39.5458	184.385	39.5458	237.572
		39.572	124.417	39.572	133.647	39.572	184.485	39.572	237.572
		39.5983	124.617	39.5983	133.547	39.5983	184.585	39.5983	237.572
		39.6245	124.817	39.6245	133.447	39.6245	184.485	39.6245	237.572
		39.6508	124.817	39.6508	133.347	39.6508	184.485	39.6508	237.572
		39.6771	124.817	39.6771	133.247	39.6771	184.385	39.6771	237.572
		39.7033	124.617	39.7033	133.047	39.7033	184.285	39.7033	237.572
		39.7296	124.417	39.7296	132.947	39.7296	184.185	39.7296	237.472
		39.7559	124.417	39.7559	132.947	39.7559	184.085	39.7559	237.472
		39.7821	124.217	39.7821	132.847	39.7821	184.085	39.7821	237.472
		39.8084	124.017	39.8084	132.847	39.8084	184.085	39.8084	237.472
		39.8346	124.017	39.8346	132.947	39.8346	184.085	39.8346	237.372
		39.8609	124.017	39.8609	133.047	39.8609	184.085	39.8609	237.372
		39.8872	124.017	39.8872	133.247	39.8872	184.185	39.8872	237.372
		39.9134	124.217	39.9134	133.347	39.9134	184.185	39.9134	237.372
		39.9397	124.217	39.9397	133.347	39.9397	184.285	39.9397	237.372
		39.9659	124.417	39.9659	133.247	39.9659	184.385	39.9659	237.372
		39.9922	124.617	39.9922	133.147	39.9922	184.485	39.9922	237.372
		40.0185	124.817	40.0185	133.047	40.0185	184.485	40.0185	237.472
		40.0447	125.017	40.0447	132.847	40.0447	184.485	40.0447	237.572
		40.071	125.017	40.071	132.847	40.071	184.485	40.071	237.672
		40.0972	124.817	40.0972	132.947	40.0972	184.385	40.0972	237.772
		40.1235	124.817	40.1235	133.147	40.1235	184.385	40.1235	237.772
		40.1498	124.617	40.1498	133.247	40.1498	184.285	40.1498	237.772
		40.176	124.617	40.176	133.347	40.176	184.285	40.176	237.772
		40.2023	124.417	40.2023	133.347	40.2023	184.285	40.2023	237.572
		40.2285	124.417	40.2285	133.347	40.2285	184.285	40.2285	237.472
		40.2548	124.417	40.2548	133.147	40.2548	184.285	40.2548	237.472
		40.2811	124.417	40.2811	133.047	40.2811	184.285	40.2811	237.372
		40.3073	124.217	40.3073	132.947	40.3073	184.285	40.3073	237.372
		40.3336	124.217	40.3336	132.947	40.3336	184.385	40.3336	237.372
		40.3599	124.217	40.3599	133.047	40.3599	184.485	40.3599	237.372
		40.3861	124.017	40.3861	133.147	40.3861	184.585	40.3861	237.372
		40.4124	124.017	40.4124	133.147	40.4124	184.685	40.4124	237.372
		40.4386	124.017	40.4386	133.147	40.4386	184.685	40.4386	237.372
		40.4649	124.017	40.4649	133.147	40.4649	184.585	40.4649	237.372
		40.4911	124.017	40.4911	133.047	40.4911	184.485	40.4911	237.472
		40.5174	124.017	40.5174	133.047	40.5174	184.385	40.5174	237.472
		40.5437	124.017	40.5437	133.147	40.5437	184.285	40.5437	237.472
		40.5699	124.017	40.5699	133.347	40.5699	184.185	40.5699	237.472
		40.5962	124.017	40.5962	133.447	40.5962	184.185	40.5962	237.472
		40.6225	124.017	40.6225	133.547	40.6225	184.385	40.6225	237.572
		40.6487	124.017	40.6487	133.547	40.6487	184.485	40.6487	237.572
		40.675	124.017	40.675	133.347	40.675	184.585	40.675	237.572
		40.7012	124.017	40.7012	133.247	40.7012	184.585	40.7012	237.572
		40.7275	124.017	40.7275	133.047	40.7275	184.485	40.7275	237.572
		40.7538	124.017	40.7538	133.047	40.7538	184.385	40.7538	237.572
		40.78	123.817	40.78	133.047	40.78	184.285	40.78	237.572
		40.8063	123.817	40.8063	133.047	40.8063	184.185	40.8063	237.572
		40.8325	123.817	40.8325	132.947	40.8325	184.185	40.8325	237.672
		40.8588	124.017	40.8588	132.947	40.8588	184.185	40.8588	237.672
		40.8851	124.017	40.8851	132.947	40.8851	184.285	40.8851	237.772
		40.9113	124.217	40.9113	132.947	40.9113	184.385	40.9113	237.872
		40.9376	124.417	40.9376	133.047	40.9376	184.485	40.9376	237.872
		40.9638	124.417	40.9638	133.047	40.9638	184.585	40.9638	237.872
		40.9901	124.617	40.9901	133.247	40.9901	184.685	40.9901	237.872
		41.0164	124.417	41.0164	133.247	41.0164	184.685	41.0164	237.772
		41.0426	124.417	41.0426	133.247	41.0426	184.685	41.0426	237.672
		41.0689	124.217	41.0689	133.147	41.0689	184.585	41.0689	237.572
		41.0951	124.017	41.0951	133.047	41.0951	184.585	41.0951	237.572
		41.1214	123.817	41.1214	132.947	41.1214	184.685	41.1214	237.572
		41.1477	123.817	41.1477	132.847	41.1477	184.685	41.1477	237.472
		41.1739	123.817	41.1739	132.847	41.1739	184.785	41.1739	237.472
		41.2002	123.817	41.2002	132.947	41.2002	184.785	41.2002	237.472
		41.2264	123.817	41.2264	133.047	41.2264	184.685	41.2264	237.472
		41.2527	124.017	41.2527	133.147	41.2527	184.585	41.2527	237.472
		41.279	124.217	41.279	133.247	41.279	184.385	41.279	237.472
		41.3052	124.217	41.3052	133.247	41.3052	184.185	41.3052	237.472
		41.3315	124.417	41.3315	133.147	41.3315	184.185	41.3315	237.472
		41.3578	124.617	41.3578	133.047	41.3578	184.185	41.3578	237.572
		41.384	124.617	41.384	133.047	41.384	184.285	41.384	237.572
		41.4103	124.417	41.4103	133.047	41.4103	184.485	41.4103	237.672
		41.4365	124.217	41.4365	133.047	41.4365	184.585	41.4365	237.572
		41.4628	124.017	41.4628	133.047	41.4628	184.685	41.4628	237.572
		41.4891	123.817	41.4891	133.047	41.4891	184.685	41.4891	237.472
		41.5153	123.817	41.5153	133.047	41.5153	184.685	41.5153	237.472
		41.5416	123.817	41.5416	132.947	41.5416	184.585	41.5416	237.472
		41.5678	123.817	41.5678	132.947	41.5678	184.585	41.5678	237.472
		41.5941	123.817	41.5941	132.947	41.5941	184.585	41.5941	237.472
		41.6204	123.817	41.6204	132.847	41.6204	184.685	41.6204	237.572
		41.6466	124.017	41.6466	132.847	41.6466	184.785	41.6466	237.672
		41.6729	124.017	41.6729	132.847	41.6729	184.685	41.6729	237.772
		41.6991	124.017	41.6991	132.847	41.6991	184.585	41.6991	237.772
		41.7254	124.017	41.7254	132.847	41.7254	184.385	41.7254	237.772
		41.7517	124.217	41.7517	132.947	41.7517	184.285	41.7517	237.772
		41.7779	124.217	41.7779	133.047	41.7779	184.285	41.7779	237.672
		41.8042	124.217	41.8042	133.147	41.8042	184.385	41.8042	237.572
		41.8304	124.217	41.8304	133.347	41.8304	184.485	41.8304	237.472
		41.8567	124.217	41.8567	133.347	41.8567	184.685	41.8567	237.472
		41.883	124.217	41.883	133.347	41.883	184.685	41.883	237.372
		41.9092	124.417	41.9092	133.247	41.9092	184.685	41.9092	237.372
		41.9355	124.417	41.9355	133.147	41.9355	184.685	41.9355	237.372
		41.9617	124.417	41.9617	133.047	41.9617	184.585	41.9617	237.372
		41.988	124.417	41.988	132.947	41.988	184.485	41.988	237.372
		42.0143	124.217	42.0143	132.947	42.0143	184.485	42.0143	237.472
		42.0405	124.217	42.0405	132.947	42.0405	184.385	42.0405	237.472
		42.0668	124.217	42.0668	132.947	42.0668	184.385	42.0668	237.472
		42.093	124.217	42.093	132.847	42.093	184.385	42.093	237.472
		42.1193	124.217	42.1193	132.847	42.1193	184.385	42.1193	237.472
		42.1456	124.217	42.1456	132.847	42.1456	184.385	42.1456	237.472
		42.1718	124.017	42.1718	132.947	42.1718	184.385	42.1718	237.472
		42.1981	124.017	42.1981	133.047	42.1981	184.385	42.1981	237.472
		42.2244	124.017	42.2244	133.247	42.2244	184.485	42.2244	237.472
		42.2506	124.017	42.2506	133.347	42.2506	184.485	42.2506	237.472
		42.2769	124.017	42.2769	133.447	42.2769	184.485	42.2769	237.472
		42.3031	124.017	42.3031	133.447	42.3031	184.485	42.3031	237.472
		42.3294	124.017	42.3294	133.447	42.3294	184.485	42.3294	237.572
		42.3556	124.017	42.3556	133.347	42.3556	184.485	42.3556	237.572
		42.3819	124.017	42.3819	133.247	42.3819	184.485	42.3819	237.672
		42.4082	124.017	42.4082	133.147	42.4082	184.385	42.4082	237.672
		42.4344	124.017	42.4344	133.047	42.4344	184.385	42.4344	237.572
		42.4607	124.217	42.4607	133.047	42.4607	184.285	42.4607	237.572
		42.487	124.217	42.487	132.947	42.487	184.285	42.487	237.472
		42.5132	124.217	42.5132	132.947	42.5132	184.285	42.5132	237.372
		42.5395	124.217	42.5395	132.947	42.5395	184.385	42.5395	237.372
		42.5657	124.217	42.5657	132.947	42.5657	184.485	42.5657	237.372
		42.592	124.217	42.592	132.947	42.592	184.585	42.592	237.372
		42.6183	124.217	42.6183	132.947	42.6183	184.585	42.6183	237.372
		42.6445	124.217	42.6445	132.947	42.6445	184.585	42.6445	237.372
		42.6708	124.217	42.6708	132.847	42.6708	184.485	42.6708	237.372
		42.697	124.217	42.697	132.847	42.697	184.385	42.697	237.472
		42.7233	124.217	42.7233	132.847	42.7233	184.285	42.7233	237.472
		42.7496	124.217	42.7496	132.847	42.7496	184.285	42.7496	237.472
		42.7758	124.017	42.7758	132.847	42.7758	184.285	42.7758	237.472
		42.8021	124.017	42.8021	132.847	42.8021	184.285	42.8021	237.472
		42.8283	124.017	42.8283	132.847	42.8283	184.285	42.8283	237.472
		42.8546	124.017	42.8546	132.847	42.8546	184.285	42.8546	237.472
		42.8809	124.017	42.8809	132.947	42.8809	184.285	42.8809	237.472
		42.9071	124.017	42.9071	132.947	42.9071	184.285	42.9071	237.472
		42.9334	124.017	42.9334	133.047	42.9334	184.285	42.9334	237.472
		42.9596	124.017	42.9596	133.147	42.9596	184.285	42.9596	237.372
		42.9859	124.017	42.9859	133.147	42.9859	184.285	42.9859	237.372
		43.0122	124.017	43.0122	133.147	43.0122	184.285	43.0122	237.372
		43.0384	124.017	43.0384	133.047	43.0384	184.285	43.0384	237.372
		43.0647	124.017	43.0647	133.047	43.0647	184.285	43.0647	237.372
		43.0909	124.017	43.0909	132.947	43.0909	184.385	43.0909	237.372
		43.1172	123.817	43.1172	133.047	43.1172	184.385	43.1172	237.472
		43.1435	123.817	43.1435	133.147	43.1435	184.485	43.1435	237.472
		43.1697	123.817	43.1697	133.247	43.1697	184.685	43.1697	237.572
		43.196	123.817	43.196	133.247	43.196	184.785	43.196	237.672
		43.2223	123.817	43.2223	133.247	43.2223	184.785	43.2223	237.772
		43.2485	124.017	43.2485	133.147	43.2485	184.685	43.2485	237.672
		43.2748	124.017	43.2748	133.047	43.2748	184.585	43.2748	237.672
		43.301	124.217	43.301	132.947	43.301	184.485	43.301	237.572
		43.3273	124.217	43.3273	133.047	43.3273	184.285	43.3273	237.472
		43.3535	124.217	43.3535	133.147	43.3535	184.285	43.3535	237.372
		43.3798	124.417	43.3798	133.247	43.3798	184.185	43.3798	237.372
		43.4061	124.417	43.4061	133.247	43.4061	184.285	43.4061	237.372
		43.4323	124.417	43.4323	133.147	43.4323	184.385	43.4323	237.372
		43.4586	124.217	43.4586	133.047	43.4586	184.485	43.4586	237.372
		43.4849	124.217	43.4849	132.947	43.4849	184.585	43.4849	237.372
		43.5111	124.217	43.5111	132.947	43.5111	184.585	43.5111	237.472
		43.5374	124.217	43.5374	132.947	43.5374	184.585	43.5374	237.472
		43.5636	124.217	43.5636	132.947	43.5636	184.485	43.5636	237.472
		43.5899	124.017	43.5899	132.947	43.5899	184.385	43.5899	237.472
		43.6162	124.017	43.6162	132.947	43.6162	184.285	43.6162	237.472
		43.6424	124.017	43.6424	132.947	43.6424	184.285	43.6424	237.572
		43.6687	124.017	43.6687	132.947	43.6687	184.285	43.6687	237.572
		43.6949	124.017	43.6949	132.947	43.6949	184.385	43.6949	237.572
		43.7212	124.017	43.7212	132.947	43.7212	184.385	43.7212	237.572
		43.7475	124.017	43.7475	132.947	43.7475	184.385	43.7475	237.572
		43.7737	124.217	43.7737	132.947	43.7737	184.385	43.7737	237.572
		43.8	124.217	43.8	132.847	43.8	184.285	43.8	237.572
		43.8262	124.417	43.8262	132.847	43.8262	184.285	43.8262	237.472
		43.8525	124.417	43.8525	132.847	43.8525	184.385	43.8525	237.472
		43.8788	124.417	43.8788	132.847	43.8788	184.485	43.8788	237.472
		43.905	124.417	43.905	132.847	43.905	184.685	43.905	237.472
		43.9313	124.217	43.9313	132.947	43.9313	184.685	43.9313	237.472
		43.9575	124.217	43.9575	133.047	43.9575	184.685	43.9575	237.372
		43.9838	124.017	43.9838	133.147	43.9838	184.585	43.9838	237.372
		44.0101	123.817	44.0101	133.247	44.0101	184.385	44.0101	237.372
		44.0363	123.817	44.0363	133.247	44.0363	184.285	44.0363	237.372
		44.0626	123.817	44.0626	133.147	44.0626	184.185	44.0626	237.372
		44.0889	123.817	44.0889	133.047	44.0889	184.185	44.0889	237.372
		44.1151	123.817	44.1151	132.947	44.1151	184.185	44.1151	237.372
		44.1414	124.017	44.1414	132.947	44.1414	184.185	44.1414	237.372
		44.1676	124.217	44.1676	132.947	44.1676	184.185	44.1676	237.372
		44.1939	124.417	44.1939	133.147	44.1939	184.185	44.1939	237.372
		44.2201	124.617	44.2201	133.247	44.2201	184.185	44.2201	237.372
		44.2464	125.017	44.2464	133.247	44.2464	184.185	44.2464	237.372
		44.2727	125.017	44.2727	133.247	44.2727	184.185	44.2727	237.372
		44.2989	125.017	44.2989	133.147	44.2989	184.185	44.2989	237.372
		44.3252	124.817	44.3252	133.047	44.3252	184.285	44.3252	237.372
		44.3515	124.417	44.3515	132.947	44.3515	184.285	44.3515	237.372
		44.3777	124.217	44.3777	132.947	44.3777	184.285	44.3777	237.372
		44.404	124.217	44.404	132.947	44.404	184.385	44.404	237.372
		44.4302	124.417	44.4302	132.947	44.4302	184.385	44.4302	237.372
		44.4565	124.817	44.4565	132.947	44.4565	184.485	44.4565	237.372
		44.4828	125.217	44.4828	132.947	44.4828	184.485	44.4828	237.372
		44.509	125.617	44.509	132.947	44.509	184.385	44.509	237.372
		44.5353	125.617	44.5353	132.947	44.5353	184.285	44.5353	237.372
		44.5615	125.417	44.5615	132.847	44.5615	184.185	44.5615	237.372
		44.5878	125.017	44.5878	132.847	44.5878	184.085	44.5878	237.372
		44.6141	124.617	44.6141	132.847	44.6141	184.085	44.6141	237.372
		44.6403	124.217	44.6403	132.847	44.6403	184.085	44.6403	237.372
		44.6666	124.017	44.6666	132.847	44.6666	184.085	44.6666	237.372
		44.6928	124.017	44.6928	132.847	44.6928	184.185	44.6928	237.372
		44.7191	124.017	44.7191	132.847	44.7191	184.185	44.7191	237.372
		44.7454	124.217	44.7454	132.847	44.7454	184.285	44.7454	237.372
		44.7716	124.417	44.7716	132.847	44.7716	184.385	44.7716	237.372
		44.7979	124.817	44.7979	132.847	44.7979	184.485	44.7979	237.372
		44.8242	124.817	44.8242	132.847	44.8242	184.585	44.8242	237.472
		44.8504	124.817	44.8504	132.847	44.8504	184.585	44.8504	237.572
		44.8767	124.817	44.8767	132.847	44.8767	184.585	44.8767	237.672
		44.9029	124.617	44.9029	132.847	44.9029	184.485	44.9029	237.672
		44.9292	124.417	44.9292	132.847	44.9292	184.385	44.9292	237.772
		44.9554	124.217	44.9554	132.847	44.9554	184.285	44.9554	237.672
		44.9817	124.017	44.9817	132.847	44.9817	184.285	44.9817	237.672
		45.008	124.017	45.008	132.847	45.008	184.185	45.008	237.572
		45.0342	124.017	45.0342	132.847	45.0342	184.185	45.0342	237.572
		45.0605	124.017	45.0605	132.847	45.0605	184.185	45.0605	237.472
		45.0868	124.217	45.0868	132.847	45.0868	184.285	45.0868	237.472
		45.113	124.217	45.113	132.847	45.113	184.285	45.113	237.472
		45.1393	124.217	45.1393	132.947	45.1393	184.285	45.1393	237.472
		45.1655	124.417	45.1655	133.047	45.1655	184.285	45.1655	237.572
		45.1918	124.417	45.1918	133.147	45.1918	184.385	45.1918	237.572
		45.2181	124.617	45.2181	133.347	45.2181	184.385	45.2181	237.572
		45.2443	124.617	45.2443	133.447	45.2443	184.385	45.2443	237.572
		45.2706	124.617	45.2706	133.547	45.2706	184.385	45.2706	237.572
		45.2968	124.617	45.2968	133.447	45.2968	184.285	45.2968	237.572
		45.3231	124.617	45.3231	133.447	45.3231	184.285	45.3231	237.572
		45.3494	124.617	45.3494	133.247	45.3494	184.285	45.3494	237.572
		45.3756	124.417	45.3756	133.147	45.3756	184.285	45.3756	237.472
		45.4019	124.417	45.4019	133.047	45.4019	184.285	45.4019	237.472
		45.4281	124.417	45.4281	132.947	45.4281	184.285	45.4281	237.472
		45.4544	124.217	45.4544	132.947	45.4544	184.285	45.4544	237.472
		45.4807	124.217	45.4807	132.947	45.4807	184.185	45.4807	237.472
		45.5069	124.217	45.5069	132.947	45.5069	184.185	45.5069	237.472
		45.5332	124.217	45.5332	132.947	45.5332	184.185	45.5332	237.572
		45.5594	124.417	45.5594	133.047	45.5594	184.185	45.5594	237.572
		45.5857	124.417	45.5857	133.047	45.5857	184.285	45.5857	237.572
		45.612	124.617	45.612	133.147	45.612	184.285	45.612	237.672
		45.6382	124.817	45.6382	133.247	45.6382	184.285	45.6382	237.672
		45.6645	125.017	45.6645	133.247	45.6645	184.385	45.6645	237.672
		45.6907	125.217	45.6907	133.247	45.6907	184.385	45.6907	237.572
		45.717	125.017	45.717	133.247	45.717	184.485	45.717	237.472
		45.7433	125.017	45.7433	133.147	45.7433	184.485	45.7433	237.472
		45.7695	124.817	45.7695	133.047	45.7695	184.485	45.7695	237.472
		45.7958	124.617	45.7958	132.947	45.7958	184.485	45.7958	237.472
		45.822	124.817	45.822	132.847	45.822	184.385	45.822	237.572
		45.8483	125.017	45.8483	132.847	45.8483	184.385	45.8483	237.672
		45.8746	125.217	45.8746	132.847	45.8746	184.285	45.8746	237.772
		45.9008	125.417	45.9008	132.947	45.9008	184.285	45.9008	237.772
		45.9271	125.617	45.9271	133.147	45.9271	184.285	45.9271	237.872
		45.9534	125.617	45.9534	133.447	45.9534	184.385	45.9534	237.872
		45.9796	125.417	45.9796	133.847	45.9796	184.385	45.9796	237.872
		46.0059	125.417	46.0059	134.047	46.0059	184.585	46.0059	237.772
		46.0321	125.217	46.0321	134.147	46.0321	184.785	46.0321	237.672
		46.0584	125.217	46.0584	133.947	46.0584	184.985	46.0584	237.572
		46.0847	125.217	46.0847	133.747	46.0847	185.285	46.0847	237.472
		46.1109	125.017	46.1109	133.547	46.1109	185.485	46.1109	237.372
		46.1372	125.017	46.1372	133.447	46.1372	185.585	46.1372	237.472
		46.1634	124.817	46.1634	133.547	46.1634	185.485	46.1634	237.672
		46.1897	124.817	46.1897	133.847	46.1897	185.285	46.1897	237.972
		46.2159	124.817	46.2159	134.047	46.2159	185.085	46.2159	238.272
		46.2422	125.017	46.2422	134.147	46.2422	184.985	46.2422	238.572
		46.2685	125.217	46.2685	134.047	46.2685	184.885	46.2685	238.872
		46.2947	125.417	46.2947	133.847	46.2947	184.885	46.2947	238.872
		46.321	125.817	46.321	133.547	46.321	184.885	46.321	238.772
		46.3473	126.017	46.3473	133.347	46.3473	184.885	46.3473	238.572
		46.3735	126.217	46.3735	133.347	46.3735	184.885	46.3735	238.372
		46.3998	126.217	46.3998	133.647	46.3998	184.985	46.3998	238.272
		46.426	126.217	46.426	134.047	46.426	184.985	46.426	238.172
		46.4523	126.217	46.4523	134.647	46.4523	185.185	46.4523	238.172
		46.4786	126.017	46.4786	135.047	46.4786	185.385	46.4786	238.372
		46.5048	125.817	46.5048	135.347	46.5048	185.785	46.5048	238.572
		46.5311	125.817	46.5311	135.447	46.5311	186.085	46.5311	238.772
		46.5573	125.817	46.5573	135.347	46.5573	186.385	46.5573	239.072
		46.5836	126.217	46.5836	135.247	46.5836	186.485	46.5836	239.372
		46.6099	126.617	46.6099	135.147	46.6099	186.385	46.6099	239.572
		46.6361	127.217	46.6361	135.147	46.6361	186.185	46.6361	239.772
		46.6624	127.617	46.6624	135.347	46.6624	185.985	46.6624	239.872
		46.6886	127.817	46.6886	135.447	46.6886	185.985	46.6886	239.972
		46.7149	127.617	46.7149	135.647	46.7149	186.085	46.7149	240.072
		46.7412	127.217	46.7412	135.947	46.7412	186.385	46.7412	240.172
		46.7674	127.017	46.7674	136.147	46.7674	186.785	46.7674	240.272
		46.7937	127.017	46.7937	136.347	46.7937	187.285	46.7937	240.472
		46.8199	127.417	46.8199	136.647	46.8199	187.785	46.8199	240.872
		46.8462	128.017	46.8462	136.947	46.8462	188.185	46.8462	241.272
		46.8725	128.617	46.8725	137.247	46.8725	188.485	46.8725	241.872
		46.8987	129.417	46.8987	137.647	46.8987	188.585	46.8987	242.472
		46.925	130.017	46.925	138.047	46.925	188.685	46.925	242.872
		46.9513	130.817	46.9513	138.547	46.9513	188.585	46.9513	243.272
		46.9775	131.617	46.9775	139.147	46.9775	188.685	46.9775	243.572
		47.0038	132.417	47.0038	139.847	47.0038	188.885	47.0038	243.972
		47.03	133.217	47.03	140.547	47.03	189.585	47.03	244.472
		47.0563	134.417	47.0563	141.347	47.0563	190.685	47.0563	245.272
		47.0825	135.817	47.0825	142.247	47.0825	192.085	47.0825	246.172
		47.1088	137.617	47.1088	143.247	47.1088	193.585	47.1088	247.172
		47.1351	139.617	47.1351	144.247	47.1351	194.785	47.1351	248.072
		47.1613	142.017	47.1613	145.147	47.1613	195.485	47.1613	248.872
		47.1876	144.617	47.1876	146.047	47.1876	195.585	47.1876	249.472
		47.2139	147.817	47.2139	146.847	47.2139	195.385	47.2139	249.972
		47.2401	151.217	47.2401	147.547	47.2401	195.285	47.2401	250.572
		47.2664	155.217	47.2664	148.447	47.2664	195.885	47.2664	251.472
		47.2926	159.817	47.2926	149.547	47.2926	197.085	47.2926	252.672
		47.3189	165.017	47.3189	150.847	47.3189	198.985	47.3189	254.172
		47.3452	170.617	47.3452	152.147	47.3452	200.985	47.3452	255.672
		47.3714	176.617	47.3714	153.247	47.3714	202.685	47.3714	257.072
		47.3977	182.417	47.3977	153.947	47.3977	203.785	47.3977	257.972
		47.4239	187.617	47.4239	154.147	47.4239	204.185	47.4239	258.372
		47.4502	191.417	47.4502	154.047	47.4502	204.185	47.4502	258.372
		47.4765	193.417	47.4765	153.947	47.4765	203.985	47.4765	258.172
		47.5027	193.417	47.5027	153.947	47.5027	203.985	47.5027	258.072
		47.529	191.217	47.529	154.047	47.529	204.085	47.529	258.072
		47.5552	187.217	47.5552	154.047	47.5552	204.385	47.5552	258.072
		47.5815	182.017	47.5815	153.747	47.5815	204.585	47.5815	257.972
		47.6078	176.217	47.6078	152.847	47.6078	204.585	47.6078	257.572
		47.634	170.217	47.634	151.547	47.634	204.185	47.634	256.672
		47.6603	164.617	47.6603	149.847	47.6603	203.585	47.6603	255.372
		47.6865	159.617	47.6865	148.247	47.6865	202.685	47.6865	253.772
		47.7128	155.217	47.7128	146.847	47.7128	201.785	47.7128	252.072
		47.7391	151.017	47.7391	145.847	47.7391	200.685	47.7391	250.272
		47.7653	147.417	47.7653	145.147	47.7653	199.485	47.7653	248.772
		47.7916	144.217	47.7916	144.447	47.7916	198.285	47.7916	247.372
		47.8178	141.417	47.8178	143.547	47.8178	197.085	47.8178	246.372
		47.8441	138.817	47.8441	142.647	47.8441	195.885	47.8441	245.672
		47.8704	136.617	47.8704	141.647	47.8704	194.785	47.8704	245.072
		47.8966	134.617	47.8966	140.647	47.8966	193.785	47.8966	244.672
		47.9229	133.017	47.9229	140.047	47.9229	192.885	47.9229	244.372
		47.9492	131.817	47.9492	139.847	47.9492	192.085	47.9492	244.072
		47.9754	130.617	47.9754	139.847	47.9754	191.485	47.9754	243.872
		48.0017	130.017	48.0017	139.947	48.0017	190.885	48.0017	243.672
		48.0279	129.617	48.0279	139.847	48.0279	190.285	48.0279	243.372
		48.0542	129.617	48.0542	139.447	48.0542	189.885	48.0542	242.972
		48.0805	129.617	48.0805	138.747	48.0805	189.585	48.0805	242.472
		48.1067	129.617	48.1067	137.747	48.1067	189.285	48.1067	241.872
		48.133	129.417	48.133	136.847	48.133	189.085	48.133	241.272
		48.1592	129.017	48.1592	135.947	48.1592	188.985	48.1592	240.672
		48.1855	128.417	48.1855	135.347	48.1855	188.785	48.1855	240.372
		48.2118	127.617	48.2118	135.047	48.2118	188.585	48.2118	240.172
		48.238	127.017	48.238	135.047	48.238	188.185	48.238	240.172
		48.2643	126.417	48.2643	135.147	48.2643	187.685	48.2643	240.172
		48.2905	126.017	48.2905	135.347	48.2905	187.185	48.2905	240.072
		48.3168	125.617	48.3168	135.447	48.3168	186.685	48.3168	239.872
		48.3431	125.217	48.3431	135.347	48.3431	186.285	48.3431	239.572
		48.3693	125.217	48.3693	135.347	48.3693	186.085	48.3693	239.272
		48.3956	125.217	48.3956	135.247	48.3956	186.085	48.3956	238.972
		48.4218	125.217	48.4218	135.147	48.4218	186.185	48.4218	238.872
		48.4481	125.417	48.4481	134.947	48.4481	186.285	48.4481	238.772
		48.4744	125.817	48.4744	134.847	48.4744	186.385	48.4744	238.772
		48.5006	126.217	48.5006	134.647	48.5006	186.385	48.5006	238.772
		48.5269	126.617	48.5269	134.347	48.5269	186.185	48.5269	238.772
		48.5532	126.817	48.5532	134.147	48.5532	185.885	48.5532	238.672
		48.5794	126.617	48.5794	133.947	48.5794	185.485	48.5794	238.472
		48.6057	126.417	48.6057	133.847	48.6057	185.085	48.6057	238.272
		48.6319	125.817	48.6319	133.647	48.6319	184.885	48.6319	238.072
		48.6582	125.417	48.6582	133.547	48.6582	184.885	48.6582	237.872
		48.6844	125.017	48.6844	133.447	48.6844	184.985	48.6844	237.672
		48.7107	124.817	48.7107	133.447	48.7107	185.185	48.7107	237.672
		48.737	124.817	48.737	133.347	48.737	185.385	48.737	237.672
		48.7632	124.817	48.7632	133.347	48.7632	185.485	48.7632	237.772
		48.7895	124.817	48.7895	133.247	48.7895	185.485	48.7895	237.972
		48.8158	125.017	48.8158	133.247	48.8158	185.285	48.8158	238.072
		48.842	125.017	48.842	133.247	48.842	185.085	48.842	238.172
		48.8683	125.217	48.8683	133.247	48.8683	184.885	48.8683	238.172
		48.8945	125.217	48.8945	133.347	48.8945	184.685	48.8945	238.072
		48.9208	125.217	48.9208	133.547	48.9208	184.585	48.9208	237.972
		48.9471	125.017	48.9471	133.647	48.9471	184.585	48.9471	237.772
		48.9733	125.017	48.9733	133.747	48.9733	184.585	48.9733	237.672
		48.9996	124.817	48.9996	133.647	48.9996	184.585	48.9996	237.572
		49.0258	124.617	49.0258	133.547	49.0258	184.585	49.0258	237.572
		49.0521	124.617	49.0521	133.347	49.0521	184.585	49.0521	237.572
		49.0784	124.617	49.0784	133.147	49.0784	184.685	49.0784	237.672
		49.1046	124.617	49.1046	132.947	49.1046	184.685	49.1046	237.672
		49.1309	124.817	49.1309	132.947	49.1309	184.785	49.1309	237.672
		49.1571	125.017	49.1571	132.947	49.1571	184.785	49.1571	237.672
		49.1834	125.417	49.1834	132.947	49.1834	184.785	49.1834	237.572
		49.2097	125.817	49.2097	132.947	49.2097	184.685	49.2097	237.472
		49.2359	126.017	49.2359	133.047	49.2359	184.585	49.2359	237.472
		49.2622	125.817	49.2622	133.147	49.2622	184.485	49.2622	237.472
		49.2884	125.617	49.2884	133.247	49.2884	184.385	49.2884	237.472
		49.3147	125.217	49.3147	133.347	49.3147	184.285	49.3147	237.472
		49.341	124.817	49.341	133.447	49.341	184.185	49.341	237.472
		49.3672	124.617	49.3672	133.547	49.3672	184.185	49.3672	237.472
		49.3935	124.417	49.3935	133.547	49.3935	184.185	49.3935	237.472
		49.4197	124.417	49.4197	133.547	49.4197	184.185	49.4197	237.472
		49.446	124.217	49.446	133.447	49.446	184.285	49.446	237.472
		49.4723	124.017	49.4723	133.247	49.4723	184.485	49.4723	237.472
		49.4985	124.017	49.4985	133.147	49.4985	184.685	49.4985	237.472
		49.5248	124.017	49.5248	132.947	49.5248	184.685	49.5248	237.472
		49.551	123.817	49.551	132.947	49.551	184.685	49.551	237.472
		49.5773	123.817	49.5773	132.847	49.5773	184.585	49.5773	237.472
		49.6036	124.017	49.6036	132.947	49.6036	184.485	49.6036	237.472
		49.6298	124.017	49.6298	133.147	49.6298	184.285	49.6298	237.572
		49.6561	124.217	49.6561	133.347	49.6561	184.185	49.6561	237.672
		49.6823	124.417	49.6823	133.647	49.6823	184.185	49.6823	237.672
		49.7086	124.817	49.7086	133.847	49.7086	184.185	49.7086	237.672
		49.7349	125.017	49.7349	133.847	49.7349	184.185	49.7349	237.672
		49.7611	125.017	49.7611	133.747	49.7611	184.185	49.7611	237.672
		49.7874	125.017	49.7874	133.447	49.7874	184.285	49.7874	237.572
		49.8137	125.017	49.8137	133.247	49.8137	184.285	49.8137	237.472
		49.8399	124.817	49.8399	132.947	49.8399	184.385	49.8399	237.472
		49.8662	124.617	49.8662	132.947	49.8662	184.485	49.8662	237.472
		49.8924	124.417	49.8924	132.947	49.8924	184.585	49.8924	237.372
		49.9187	124.217	49.9187	133.147	49.9187	184.585	49.9187	237.372
		49.9449	124.217	49.9449	133.347	49.9449	184.685	49.9449	237.372
		49.9712	124.217	49.9712	133.447	49.9712	184.585	49.9712	237.372
		49.9975	124.217	49.9975	133.447	49.9975	184.485	49.9975	237.372
		50.0237	124.417	50.0237	133.447	50.0237	184.285	50.0237	237.472
		50.05	124.817	50.05	133.347	50.05	184.185	50.05	237.572
		50.0763	125.017	50.0763	133.147	50.0763	184.185	50.0763	237.672
		50.1025	125.417	50.1025	133.047	50.1025	184.285	50.1025	237.772
		50.1288	125.617	50.1288	132.947	50.1288	184.385	50.1288	237.872
		50.155	125.617	50.155	132.847	50.155	184.485	50.155	237.772
		50.1813	125.417	50.1813	132.847	50.1813	184.485	50.1813	237.772
		50.2076	125.217	50.2076	132.847	50.2076	184.485	50.2076	237.672
		50.2338	125.017	50.2338	132.847	50.2338	184.385	50.2338	237.472
		50.2601	124.817	50.2601	132.847	50.2601	184.285	50.2601	237.472
		50.2863	124.817	50.2863	132.847	50.2863	184.385	50.2863	237.372
		50.3126	124.617	50.3126	132.847	50.3126	184.485	50.3126	237.372
		50.3389	124.617	50.3389	132.947	50.3389	184.585	50.3389	237.372
		50.3651	124.617	50.3651	133.047	50.3651	184.785	50.3651	237.372
		50.3914	124.617	50.3914	133.247	50.3914	184.785	50.3914	237.372
		50.4176	124.617	50.4176	133.347	50.4176	184.685	50.4176	237.472
		50.4439	124.617	50.4439	133.447	50.4439	184.585	50.4439	237.472
		50.4702	124.417	50.4702	133.547	50.4702	184.385	50.4702	237.472
		50.4964	124.417	50.4964	133.447	50.4964	184.385	50.4964	237.472
		50.5227	124.417	50.5227	133.347	50.5227	184.385	50.5227	237.472
		50.5489	124.217	50.5489	133.147	50.5489	184.385	50.5489	237.472
		50.5752	124.217	50.5752	133.047	50.5752	184.485	50.5752	237.472
		50.6015	124.217	50.6015	133.047	50.6015	184.585	50.6015	237.472
		50.6277	124.217	50.6277	133.047	50.6277	184.585	50.6277	237.472
		50.654	124.217	50.654	133.047	50.654	184.485	50.654	237.472
		50.6803	124.217	50.6803	133.147	50.6803	184.385	50.6803	237.472
		50.7065	124.417	50.7065	133.147	50.7065	184.285	50.7065	237.472
		50.7328	124.417	50.7328	133.147	50.7328	184.185	50.7328	237.472
		50.759	124.417	50.759	133.147	50.759	184.185	50.759	237.472
		50.7853	124.417	50.7853	133.147	50.7853	184.185	50.7853	237.472
		50.8115	124.417	50.8115	133.147	50.8115	184.185	50.8115	237.472
		50.8378	124.417	50.8378	133.147	50.8378	184.185	50.8378	237.472
		50.8641	124.417	50.8641	133.047	50.8641	184.285	50.8641	237.472
		50.8903	124.617	50.8903	133.047	50.8903	184.285	50.8903	237.472
		50.9166	124.617	50.9166	133.047	50.9166	184.285	50.9166	237.472
		50.9429	124.617	50.9429	133.047	50.9429	184.285	50.9429	237.472
		50.9691	124.617	50.9691	133.147	50.9691	184.285	50.9691	237.472
		50.9954	124.617	50.9954	133.247	50.9954	184.285	50.9954	237.472
		51.0216	124.617	51.0216	133.347	51.0216	184.385	51.0216	237.372
		51.0479	124.617	51.0479	133.447	51.0479	184.385	51.0479	237.372
		51.0742	124.617	51.0742	133.347	51.0742	184.385	51.0742	237.372
		51.1004	124.617	51.1004	133.247	51.1004	184.285	51.1004	237.372
		51.1267	124.617	51.1267	133.047	51.1267	184.185	51.1267	237.372
		51.1529	124.417	51.1529	132.947	51.1529	184.185	51.1529	237.372
		51.1792	124.417	51.1792	132.847	51.1792	184.085	51.1792	237.372
		51.2055	124.417	51.2055	132.847	51.2055	184.185	51.2055	237.372
		51.2317	124.417	51.2317	132.847	51.2317	184.285	51.2317	237.372
		51.258	124.417	51.258	132.947	51.258	184.385	51.258	237.372
		51.2842	124.417	51.2842	132.947	51.2842	184.485	51.2842	237.372
		51.3105	124.417	51.3105	133.047	51.3105	184.585	51.3105	237.372
		51.3368	124.617	51.3368	133.147	51.3368	184.485	51.3368	237.472
		51.363	124.817	51.363	133.247	51.363	184.385	51.363	237.472
		51.3893	125.017	51.3893	133.247	51.3893	184.285	51.3893	237.472
		51.4156	125.017	51.4156	133.347	51.4156	184.185	51.4156	237.472
		51.4418	125.017	51.4418	133.347	51.4418	184.185	51.4418	237.472
		51.4681	125.017	51.4681	133.347	51.4681	184.285	51.4681	237.472
		51.4943	124.817	51.4943	133.347	51.4943	184.385	51.4943	237.372
		51.5206	124.617	51.5206	133.347	51.5206	184.485	51.5206	237.372
		51.5468	124.417	51.5468	133.347	51.5468	184.485	51.5468	237.372
		51.5731	124.217	51.5731	133.347	51.5731	184.385	51.5731	237.372
		51.5994	124.017	51.5994	133.247	51.5994	184.285	51.5994	237.372
		51.6256	123.817	51.6256	133.147	51.6256	184.185	51.6256	237.372
		51.6519	123.817	51.6519	133.147	51.6519	184.085	51.6519	237.372
		51.6782	123.817	51.6782	133.047	51.6782	184.085	51.6782	237.372
		51.7044	124.017	51.7044	133.047	51.7044	184.085	51.7044	237.372
		51.7307	124.217	51.7307	132.947	51.7307	184.085	51.7307	237.372
		51.7569	124.617	51.7569	132.947	51.7569	184.085	51.7569	237.372
		51.7832	124.817	51.7832	132.947	51.7832	184.085	51.7832	237.372
		51.8095	125.217	51.8095	133.047	51.8095	184.085	51.8095	237.372
		51.8357	125.217	51.8357	133.047	51.8357	184.085	51.8357	237.372
		51.862	125.217	51.862	133.047	51.862	184.085	51.862	237.372
		51.8882	125.017	51.8882	133.147	51.8882	184.085	51.8882	237.472
		51.9145	124.617	51.9145	133.147	51.9145	184.085	51.9145	237.572
		51.9408	124.417	51.9408	133.147	51.9408	184.085	51.9408	237.672
		51.967	124.217	51.967	133.147	51.967	184.085	51.967	237.772
		51.9933	124.017	51.9933	133.147	51.9933	184.085	51.9933	237.772
		52.0195	124.017	52.0195	133.147	52.0195	184.185	52.0195	237.772
		52.0458	124.217	52.0458	133.247	52.0458	184.185	52.0458	237.672
		52.0721	124.417	52.0721	133.347	52.0721	184.285	52.0721	237.572
		52.0983	124.417	52.0983	133.447	52.0983	184.285	52.0983	237.472
		52.1246	124.617	52.1246	133.447	52.1246	184.385	52.1246	237.472
		52.1508	124.817	52.1508	133.447	52.1508	184.285	52.1508	237.472
		52.1771	125.017	52.1771	133.347	52.1771	184.285	52.1771	237.472
		52.2034	125.017	52.2034	133.147	52.2034	184.185	52.2034	237.472
		52.2296	125.017	52.2296	133.047	52.2296	184.085	52.2296	237.472
		52.2559	124.817	52.2559	133.047	52.2559	184.085	52.2559	237.472
		52.2822	124.617	52.2822	133.047	52.2822	184.085	52.2822	237.472
		52.3084	124.417	52.3084	133.147	52.3084	184.085	52.3084	237.472
		52.3347	124.217	52.3347	133.247	52.3347	184.085	52.3347	237.472
		52.3609	124.017	52.3609	133.347	52.3609	184.185	52.3609	237.472
		52.3872	124.017	52.3872	133.447	52.3872	184.185	52.3872	237.372
		52.4134	124.017	52.4134	133.347	52.4134	184.185	52.4134	237.372
		52.4397	124.017	52.4397	133.347	52.4397	184.185	52.4397	237.372
		52.466	124.217	52.466	133.247	52.466	184.185	52.466	237.472
		52.4922	124.217	52.4922	133.147	52.4922	184.185	52.4922	237.472
		52.5185	124.417	52.5185	133.047	52.5185	184.085	52.5185	237.472
		52.5448	124.417	52.5448	132.947	52.5448	184.085	52.5448	237.572
		52.571	124.417	52.571	132.947	52.571	184.085	52.571	237.672
		52.5973	124.217	52.5973	132.947	52.5973	184.085	52.5973	237.672
		52.6235	124.217	52.6235	132.947	52.6235	184.085	52.6235	237.772
		52.6498	124.217	52.6498	133.047	52.6498	184.085	52.6498	237.772
		52.6761	124.217	52.6761	133.047	52.6761	184.085	52.6761	237.772
		52.7023	124.417	52.7023	133.047	52.7023	184.185	52.7023	237.672
		52.7286	124.617	52.7286	133.147	52.7286	184.285	52.7286	237.572
		52.7548	124.817	52.7548	133.147	52.7548	184.385	52.7548	237.572
		52.7811	125.217	52.7811	133.147	52.7811	184.485	52.7811	237.572
		52.8074	125.217	52.8074	133.147	52.8074	184.485	52.8074	237.472
		52.8336	125.217	52.8336	133.047	52.8336	184.485	52.8336	237.472
		52.8599	125.217	52.8599	133.047	52.8599	184.385	52.8599	237.472
		52.8861	125.017	52.8861	133.047	52.8861	184.285	52.8861	237.472
		52.9124	125.017	52.9124	133.047	52.9124	184.185	52.9124	237.472
		52.9387	125.017	52.9387	133.047	52.9387	184.085	52.9387	237.472
		52.9649	125.017	52.9649	133.047	52.9649	184.085	52.9649	237.472
		52.9912	125.217	52.9912	133.147	52.9912	184.085	52.9912	237.472
		53.0174	125.217	53.0174	133.247	53.0174	184.085	53.0174	237.572
		53.0437	125.017	53.0437	133.347	53.0437	184.085	53.0437	237.572
		53.07	124.817	53.07	133.447	53.07	184.085	53.07	237.572
		53.0962	124.417	53.0962	133.447	53.0962	184.085	53.0962	237.672
		53.1225	124.217	53.1225	133.447	53.1225	184.085	53.1225	237.672
		53.1487	124.017	53.1487	133.347	53.1487	184.085	53.1487	237.672
		53.175	123.817	53.175	133.247	53.175	184.085	53.175	237.672
		53.2013	124.017	53.2013	133.047	53.2013	184.085	53.2013	237.672
		53.2275	124.017	53.2275	132.947	53.2275	184.085	53.2275	237.672
		53.2538	124.217	53.2538	132.847	53.2538	184.085	53.2538	237.672
		53.2801	124.417	53.2801	132.847	53.2801	184.085	53.2801	237.672
		53.3063	124.617	53.3063	132.847	53.3063	184.085	53.3063	237.672
		53.3326	124.617	53.3326	132.847	53.3326	184.085	53.3326	237.672
		53.3588	124.817	53.3588	132.947	53.3588	184.085	53.3588	237.572
		53.3851	124.817	53.3851	133.147	53.3851	184.085	53.3851	237.572
		53.4113	124.817	53.4113	133.247	53.4113	184.085	53.4113	237.572
		53.4376	124.817	53.4376	133.347	53.4376	184.085	53.4376	237.572
		53.4639	124.817	53.4639	133.347	53.4639	184.085	53.4639	237.472
		53.4901	124.817	53.4901	133.247	53.4901	184.085	53.4901	237.472
		53.5164	124.817	53.5164	133.147	53.5164	184.085	53.5164	237.372
		53.5427	124.617	53.5427	133.047	53.5427	184.185	53.5427	237.372
		53.5689	124.617	53.5689	132.947	53.5689	184.185	53.5689	237.372
		53.5952	124.617	53.5952	133.047	53.5952	184.185	53.5952	237.472
		53.6214	124.617	53.6214	133.247	53.6214	184.185	53.6214	237.572
		53.6477	124.617	53.6477	133.447	53.6477	184.185	53.6477	237.672
		53.6739	124.617	53.6739	133.747	53.6739	184.185	53.6739	237.772
		53.7002	124.617	53.7002	133.947	53.7002	184.185	53.7002	237.872
		53.7265	124.617	53.7265	134.047	53.7265	184.185	53.7265	237.972
		53.7527	124.617	53.7527	133.947	53.7527	184.185	53.7527	237.872
		53.779	124.617	53.779	133.747	53.779	184.085	53.779	237.772
		53.8053	124.617	53.8053	133.547	53.8053	184.085	53.8053	237.572
		53.8315	124.617	53.8315	133.247	53.8315	184.085	53.8315	237.472
		53.8578	124.617	53.8578	133.047	53.8578	184.085	53.8578	237.372
		53.884	124.617	53.884	133.047	53.884	184.085	53.884	237.372
		53.9103	124.817	53.9103	133.047	53.9103	184.085	53.9103	237.472
		53.9366	125.017	53.9366	133.247	53.9366	184.085	53.9366	237.572
		53.9628	125.217	53.9628	133.447	53.9628	184.085	53.9628	237.572
		53.9891	125.417	53.9891	133.547	53.9891	184.185	53.9891	237.672
		54.0153	125.417	54.0153	133.647	54.0153	184.185	54.0153	237.672
		54.0416	125.417	54.0416	133.647	54.0416	184.185	54.0416	237.672
		54.0679	125.217	54.0679	133.547	54.0679	184.285	54.0679	237.572
		54.0941	125.017	54.0941	133.447	54.0941	184.285	54.0941	237.472
		54.1204	124.817	54.1204	133.347	54.1204	184.385	54.1204	237.472
		54.1466	124.617	54.1466	133.247	54.1466	184.385	54.1466	237.372
		54.1729	124.617	54.1729	133.247	54.1729	184.385	54.1729	237.372
		54.1992	124.617	54.1992	133.247	54.1992	184.385	54.1992	237.372
		54.2254	124.817	54.2254	133.347	54.2254	184.385	54.2254	237.372
		54.2517	125.017	54.2517	133.547	54.2517	184.285	54.2517	237.472
		54.2779	125.217	54.2779	133.647	54.2779	184.285	54.2779	237.472
		54.3042	125.217	54.3042	133.647	54.3042	184.185	54.3042	237.572
		54.3305	125.017	54.3305	133.647	54.3305	184.185	54.3305	237.672
		54.3567	124.817	54.3567	133.547	54.3567	184.085	54.3567	237.672
		54.383	124.617	54.383	133.447	54.383	184.085	54.383	237.772
		54.4093	124.417	54.4093	133.247	54.4093	184.185	54.4093	237.872
		54.4355	124.617	54.4355	133.247	54.4355	184.285	54.4355	237.972
		54.4618	124.617	54.4618	133.247	54.4618	184.385	54.4618	238.072
		54.488	124.817	54.488	133.347	54.488	184.485	54.488	238.172
		54.5143	125.017	54.5143	133.447	54.5143	184.585	54.5143	238.172
		54.5406	125.017	54.5406	133.647	54.5406	184.585	54.5406	238.072
		54.5668	125.017	54.5668	133.747	54.5668	184.485	54.5668	238.072
		54.5931	125.017	54.5931	133.747	54.5931	184.385	54.5931	237.972
		54.6193	125.017	54.6193	133.647	54.6193	184.385	54.6193	237.872
		54.6456	124.817	54.6456	133.547	54.6456	184.285	54.6456	237.872
		54.6719	124.817	54.6719	133.347	54.6719	184.285	54.6719	237.772
		54.6981	124.617	54.6981	133.247	54.6981	184.285	54.6981	237.772
		54.7244	124.417	54.7244	133.247	54.7244	184.385	54.7244	237.672
		54.7506	124.417	54.7506	133.347	54.7506	184.385	54.7506	237.672
		54.7769	124.417	54.7769	133.547	54.7769	184.485	54.7769	237.672
		54.8032	124.417	54.8032	133.847	54.8032	184.485	54.8032	237.672
		54.8294	124.417	54.8294	134.047	54.8294	184.485	54.8294	237.672
		54.8557	124.817	54.8557	134.247	54.8557	184.585	54.8557	237.672
		54.8819	125.017	54.8819	134.247	54.8819	184.585	54.8819	237.672
		54.9082	125.417	54.9082	134.247	54.9082	184.585	54.9082	237.772
		54.9345	125.817	54.9345	134.147	54.9345	184.585	54.9345	237.872
		54.9607	126.017	54.9607	133.947	54.9607	184.585	54.9607	237.972
		54.987	126.017	54.987	133.847	54.987	184.585	54.987	237.972
		55.0132	126.017	55.0132	133.747	55.0132	184.585	55.0132	237.972
		55.0395	125.617	55.0395	133.747	55.0395	184.585	55.0395	237.972
		55.0658	125.417	55.0658	133.747	55.0658	184.585	55.0658	237.972
		55.092	125.017	55.092	133.847	55.092	184.585	55.092	237.972
		55.1183	124.817	55.1183	133.947	55.1183	184.585	55.1183	237.972
		55.1446	124.817	55.1446	134.047	55.1446	184.485	55.1446	237.972
		55.1708	124.817	55.1708	134.147	55.1708	184.485	55.1708	237.972
		55.1971	125.217	55.1971	134.347	55.1971	184.485	55.1971	237.972
		55.2233	125.617	55.2233	134.547	55.2233	184.485	55.2233	238.072
		55.2496	126.017	55.2496	134.747	55.2496	184.485	55.2496	238.072
		55.2758	126.217	55.2758	134.947	55.2758	184.585	55.2758	238.172
		55.3021	126.617	55.3021	135.047	55.3021	184.685	55.3021	238.372
		55.3284	126.617	55.3284	135.147	55.3284	184.785	55.3284	238.572
		55.3546	126.417	55.3546	135.147	55.3546	184.985	55.3546	238.772
		55.3809	126.217	55.3809	135.147	55.3809	185.185	55.3809	238.972
		55.4072	126.017	55.4072	135.147	55.4072	185.385	55.4072	239.072
		55.4334	125.617	55.4334	135.047	55.4334	185.485	55.4334	239.172
		55.4597	125.417	55.4597	134.947	55.4597	185.485	55.4597	239.072
		55.4859	125.217	55.4859	134.947	55.4859	185.485	55.4859	238.972
		55.5122	125.217	55.5122	135.047	55.5122	185.485	55.5122	238.972
		55.5385	125.417	55.5385	135.147	55.5385	185.485	55.5385	239.172
		55.5647	125.617	55.5647	135.347	55.5647	185.485	55.5647	239.572
		55.591	126.017	55.591	135.747	55.591	185.585	55.591	240.072
		55.6172	126.617	55.6172	136.247	55.6172	185.685	55.6172	240.572
		55.6435	127.217	55.6435	136.647	55.6435	185.985	55.6435	240.872
		55.6698	127.817	55.6698	136.947	55.6698	186.285	55.6698	241.072
		55.696	128.417	55.696	137.147	55.696	186.785	55.696	241.072
		55.7223	128.817	55.7223	137.347	55.7223	187.385	55.7223	241.072
		55.7485	129.017	55.7485	137.647	55.7485	187.885	55.7485	241.072
		55.7748	129.217	55.7748	137.947	55.7748	188.385	55.7748	241.272
		55.8011	129.217	55.8011	138.147	55.8011	188.685	55.8011	241.672
		55.8273	129.217	55.8273	138.247	55.8273	188.785	55.8273	242.172
		55.8536	129.617	55.8536	138.447	55.8536	188.885	55.8536	242.672
		55.8798	130.417	55.8798	138.747	55.8798	188.985	55.8798	243.272
		55.9061	131.817	55.9061	139.247	55.9061	189.085	55.9061	243.872
		55.9324	133.417	55.9324	139.847	55.9324	189.385	55.9324	244.472
		55.9586	135.017	55.9586	140.847	55.9586	189.885	55.9586	245.072
		55.9849	136.817	55.9849	141.947	55.9849	190.385	55.9849	245.772
		56.0112	138.417	56.0112	142.947	56.0112	191.085	56.0112	246.472
		56.0374	139.817	56.0374	143.847	56.0374	191.785	56.0374	247.372
		56.0637	141.417	56.0637	144.547	56.0637	192.585	56.0637	248.172
		56.0899	143.417	56.0899	144.947	56.0899	193.385	56.0899	248.972
		56.1162	145.617	56.1162	145.147	56.1162	194.185	56.1162	249.472
		56.1424	148.817	56.1424	145.147	56.1424	194.885	56.1424	249.772
		56.1687	153.417	56.1687	145.147	56.1687	195.585	56.1687	249.972
		56.195	158.817	56.195	145.147	56.195	196.085	56.195	250.172
		56.2212	164.817	56.2212	145.447	56.2212	196.485	56.2212	250.572
		56.2475	170.617	56.2475	146.047	56.2475	196.885	56.2475	251.272
		56.2737	175.017	56.2737	146.847	56.2737	197.285	56.2737	252.272
		56.3	178.017	56.3	147.747	56.3	197.885	56.3	253.172
		56.3263	178.817	56.3263	148.547	56.3263	198.485	56.3263	253.872
		56.3525	178.017	56.3525	149.047	56.3525	199.085	56.3525	254.172
		56.3788	176.017	56.3788	149.147	56.3788	199.485	56.3788	253.972
		56.4051	173.017	56.4051	148.547	56.4051	199.685	56.4051	253.272
		56.4313	169.417	56.4313	147.647	56.4313	199.585	56.4313	252.272
		56.4576	165.617	56.4576	146.447	56.4576	199.285	56.4576	251.072
		56.4838	161.817	56.4838	145.247	56.4838	198.785	56.4838	249.872
		56.5101	157.617	56.5101	144.247	56.5101	198.285	56.5101	248.772
		56.5364	153.617	56.5364	143.547	56.5364	197.685	56.5364	247.772
		56.5626	149.617	56.5626	143.147	56.5626	196.985	56.5626	247.172
		56.5889	146.017	56.5889	143.047	56.5889	196.285	56.5889	246.872
		56.6151	142.617	56.6151	142.947	56.6151	195.385	56.6151	246.872
		56.6414	139.817	56.6414	142.847	56.6414	194.485	56.6414	246.972
		56.6677	137.417	56.6677	142.547	56.6677	193.685	56.6677	247.072
		56.6939	135.217	56.6939	142.047	56.6939	193.085	56.6939	246.972
		56.7202	133.417	56.7202	141.347	56.7202	192.685	56.7202	246.372
		56.7464	132.017	56.7464	140.547	56.7464	192.385	56.7464	245.572
		56.7727	131.017	56.7727	139.647	56.7727	192.085	56.7727	244.672
		56.799	130.217	56.799	138.847	56.799	191.785	56.799	243.772
		56.8252	129.617	56.8252	138.147	56.8252	191.385	56.8252	242.972
		56.8515	129.217	56.8515	137.647	56.8515	190.985	56.8515	242.472
		56.8777	128.817	56.8777	137.247	56.8777	190.385	56.8777	242.072
		56.904	128.417	56.904	136.947	56.904	189.785	56.904	241.872
		56.9303	128.217	56.9303	136.947	56.9303	188.985	56.9303	241.772
		56.9565	127.617	56.9565	136.947	56.9565	188.285	56.9565	241.472
		56.9828	127.217	56.9828	136.947	56.9828	187.685	56.9828	241.172
		57.0091	126.817	57.0091	136.947	57.0091	187.285	57.0091	240.772
		57.0353	126.217	57.0353	136.747	57.0353	187.085	57.0353	240.372
		57.0616	125.817	57.0616	136.447	57.0616	187.185	57.0616	240.072
		57.0878	125.417	57.0878	136.047	57.0878	187.385	57.0878	239.772
		57.1141	125.017	57.1141	135.647	57.1141	187.585	57.1141	239.472
		57.1403	124.817	57.1403	135.347	57.1403	187.585	57.1403	239.172
		57.1666	124.617	57.1666	135.147	57.1666	187.385	57.1666	238.972
		57.1929	124.617	57.1929	135.047	57.1929	186.885	57.1929	238.772
		57.2191	124.617	57.2191	134.947	57.2191	186.385	57.2191	238.572
		57.2454	124.617	57.2454	134.947	57.2454	185.785	57.2454	238.472
		57.2717	124.617	57.2717	134.947	57.2717	185.385	57.2717	238.372
		57.2979	124.617	57.2979	134.847	57.2979	185.185	57.2979	238.272
		57.3242	124.617	57.3242	134.847	57.3242	185.085	57.3242	238.272
		57.3504	124.817	57.3504	134.747	57.3504	185.085	57.3504	238.372
		57.3767	124.817	57.3767	134.547	57.3767	185.285	57.3767	238.372
		57.4029	125.217	57.4029	134.247	57.4029	185.385	57.4029	238.472
		57.4292	125.417	57.4292	133.947	57.4292	185.585	57.4292	238.572
		57.4555	125.617	57.4555	133.647	57.4555	185.685	57.4555	238.572
[truncated: 1,239 more rows]

## Sheet: Fig. 1b
Ru1/CeO2		Ru1/CeO2-fitting		Run/CeO2		Run/CeO2-fitting		RuO2		RuO2-fitting		Ru-foil		Ru-foil-fitting
R (Å)	|FTk²ꭓ(k)|	R (Å)	|FTk²ꭓ(k)|	R (Å)	|FTk²ꭓ(k)|	R (Å)	|FTk²ꭓ(k)|	R (Å)	|FTk²ꭓ(k)|	R (Å)	|FTk²ꭓ(k)|	R (Å)	|FTk²ꭓ(k)|	R (Å)	|FTk²ꭓ(k)|
0	3.38121	0	3.32453	0	0.92646	0	0.97967	0	6.00039	0	6.03755	0	8.66903	0	8.72089
0.03068	3.38322	0.03068	3.34511	0.03068	0.92449	0.03068	0.97684	0.03068	5.99821	0.03068	6.03494	0.03068	8.666	0.03068	8.71854
0.06136	3.38491	0.06136	3.36294	0.06136	0.91861	0.06136	0.9684	0.06136	5.99172	0.06136	6.02717	0.06136	8.65716	0.06136	8.71175
0.09204	3.38628	0.09204	3.37802	0.09204	0.90897	0.09204	0.95445	0.09204	5.98109	0.09204	6.01439	0.09204	8.64329	0.09204	8.70148
0.12272	3.38732	0.12272	3.39037	0.12272	0.8958	0.12272	0.93519	0.12272	5.96661	0.12272	5.99686	0.12272	8.62564	0.12272	8.68979
0.1534	3.38804	0.1534	3.39996	0.1534	0.87951	0.1534	0.91091	0.1534	5.94873	0.1534	5.97499	0.1534	8.60737	0.1534	8.68185
0.18408	3.38823	0.18408	3.40681	0.18408	0.8608	0.18408	0.88206	0.18408	5.92817	0.18408	5.94938	0.18408	8.6197	0.18408	8.68552
0.21476	3.38778	0.21476	3.41091	0.21476	0.84078	0.21476	0.84938	0.21476	5.90612	0.21476	5.92098	0.21476	8.63905	0.21476	8.69713
0.24544	3.38709	0.24544	3.40439	0.24544	0.82145	0.24544	0.81418	0.24544	5.88476	0.24544	5.89162	0.24544	8.65566	0.24544	8.70936
0.27612	3.38687	0.27612	3.39938	0.27612	0.80622	0.27612	0.77974	0.27612	5.86848	0.27612	5.86617	0.27612	8.66783	0.27612	8.71895
0.3068	3.38808	0.3068	3.39833	0.3068	0.80003	0.3068	0.75696	0.3068	5.86443	0.3068	5.85833	0.3068	8.6743	0.3068	8.72428
0.33748	3.39177	0.33748	3.40008	0.33748	0.80679	0.33748	0.76713	0.33748	5.87633	0.33748	5.87742	0.33748	8.6743	0.33748	8.72452
0.36816	3.39883	0.36816	3.3955	0.36816	0.82564	0.36816	0.80285	0.36816	5.89936	0.36816	5.90949	0.36816	8.66763	0.36816	8.71944
0.39884	3.40978	0.39884	3.38882	0.39884	0.85244	0.39884	0.84662	0.39884	5.92752	0.39884	5.94498	0.39884	8.65463	0.39884	8.7095
0.42951	3.42376	0.42951	3.38378	0.42951	0.88326	0.42951	0.89216	0.42951	5.95728	0.42951	5.98039	0.42951	8.63626	0.42951	8.69621
0.46019	3.43942	0.46019	3.38299	0.46019	0.91533	0.46019	0.93681	0.46019	5.98664	0.46019	6.01392	0.46019	8.61437	0.46019	8.68395
0.49087	3.45489	0.49087	3.38947	0.49087	0.94664	0.49087	0.97879	0.49087	6.01431	0.49087	6.04425	0.49087	8.61543	0.49087	8.68449
0.52155	3.46817	0.52155	3.40957	0.52155	0.97563	0.52155	1.01658	0.52155	6.03931	0.52155	6.0703	0.52155	8.6397	0.52155	8.69894
0.55223	3.47764	0.55223	3.43911	0.55223	1.00092	0.55223	1.04879	0.55223	6.06088	0.55223	6.0911	0.55223	8.66236	0.55223	8.71606
0.58291	3.48248	0.58291	3.47193	0.58291	1.02133	0.58291	1.07409	0.58291	6.07844	0.58291	6.10581	0.58291	8.68089	0.58291	8.73079
0.61359	3.45777	0.61359	3.50562	0.61359	1.03582	0.61359	1.09127	0.61359	6.09163	0.61359	6.11376	0.61359	8.69342	0.61359	8.74067
0.64427	3.46156	0.64427	3.53238	0.64427	1.04356	0.64427	1.09926	0.64427	6.10033	0.64427	6.11448	0.64427	8.69851	0.64427	8.74414
0.67495	3.48928	0.67495	3.55701	0.67495	1.04397	0.67495	1.09723	0.67495	6.10476	0.67495	6.10776	0.67495	8.69536	0.67495	8.7403
0.70563	3.53691	0.70563	3.58386	0.70563	1.03693	0.70563	1.08468	0.70563	6.10557	0.70563	6.09384	0.70563	8.68385	0.70563	8.72899
0.73631	3.6005	0.73631	3.61558	0.73631	1.02295	0.73631	1.06168	0.73631	6.10399	0.73631	6.07358	0.73631	8.66466	0.73631	8.71092
0.76699	3.47563	0.76699	3.64272	0.76699	1.00366	0.76699	1.02921	0.76699	6.10198	0.76699	6.04901	0.76699	8.63943	0.76699	8.68862
0.79767	3.55701	0.79767	3.66974	0.79767	0.98255	0.79767	0.99002	0.79767	6.10228	0.79767	6.02416	0.79767	8.61415	0.79767	8.67798
0.82835	3.63827	0.82835	3.70009	0.82835	0.96598	0.82835	0.95055	0.82835	6.10823	0.82835	6.0064	0.82835	8.63051	0.82835	8.70107
0.85903	3.71198	0.85903	3.72121	0.85903	0.96352	0.85903	0.9243	0.85903	6.1232	0.85903	6.00625	0.85903	8.66091	0.85903	8.73034
0.88971	3.76981	0.88971	3.75454	0.88971	0.98486	0.88971	0.93134	0.88971	6.14969	0.88971	6.03164	0.88971	8.68838	0.88971	8.75729
0.92039	3.80298	0.92039	3.79838	0.92039	1.0339	0.92039	0.98213	0.92039	6.18865	0.92039	6.08164	0.92039	8.70949	0.92039	8.77856
0.95107	3.86636	0.95107	3.84297	0.95107	1.10759	0.95107	1.06816	0.95107	6.23949	0.95107	6.14993	0.95107	8.72176	0.95107	8.79159
0.98175	3.93347	0.98175	3.88649	0.98175	1.2003	0.98175	1.17709	0.98175	6.3006	0.98175	6.23053	0.98175	8.72341	0.98175	8.79453
1.01243	4.0038	1.01243	3.93236	1.01243	1.30692	1.01243	1.3006	1.01243	6.36993	1.01243	6.31915	1.01243	8.71356	1.01243	8.78629
1.04311	4.07774	1.04311	3.98613	1.04311	1.42335	1.04311	1.43333	1.04311	6.44534	1.04311	6.41267	1.04311	8.69236	1.04311	8.76674
1.07379	4.15646	1.07379	4.04839	1.07379	1.54621	1.07379	1.57135	1.07379	6.52475	1.07379	6.50857	1.07379	8.66138	1.07379	8.73671
1.10447	4.24154	1.10447	4.12573	1.10447	1.67254	1.10447	1.7113	1.10447	6.60619	1.10447	6.60471	1.10447	8.62676	1.10447	8.69803
1.13515	4.33455	1.13515	4.22451	1.13515	1.79958	1.13515	1.85012	1.13515	6.6878	1.13515	6.69913	1.13515	8.63753	1.13515	8.66613
1.16583	4.43653	1.16583	4.34473	1.16583	1.92473	1.16583	1.98492	1.16583	6.76782	1.16583	6.79	1.16583	8.68212	1.16583	8.71316
1.19651	4.5476	1.19651	4.47787	1.19651	2.04545	1.19651	2.11293	1.19651	6.84463	1.19651	6.87565	1.19651	8.72696	1.19651	8.75867
1.22718	4.66675	1.22718	4.62537	1.22718	2.15939	1.22718	2.23156	1.22718	6.91668	1.22718	6.95454	1.22718	8.76587	1.22718	8.79847
1.25786	4.79179	1.25786	4.77951	1.25786	2.26428	1.25786	2.3384	1.25786	6.98258	1.25786	7.02526	1.25786	8.79459	1.25786	8.82857
1.28854	4.91942	1.28854	4.92745	1.28854	2.35808	1.28854	2.4313	1.28854	7.04108	1.28854	7.08661	1.28854	8.80967	1.28854	8.84544
1.31922	5.04547	1.31922	5.08025	1.31922	2.43895	1.31922	2.5084	1.31922	7.09108	1.31922	7.13756	1.31922	8.80866	1.31922	8.84641
1.3499	5.16516	1.3499	5.21444	1.3499	2.50534	1.3499	2.56818	1.3499	7.13167	1.3499	7.1773	1.3499	8.79037	1.3499	8.82994
1.38058	5.27348	1.38058	5.31852	1.38058	2.55598	1.38058	2.6095	1.38058	7.16212	1.38058	7.20525	1.38058	8.75521	1.38058	8.79588
1.41126	5.3655	1.41126	5.39819	1.41126	2.58994	1.41126	2.63164	1.41126	7.18191	1.41126	7.22105	1.41126	8.70593	1.41126	8.74571
1.44194	5.43673	1.44194	5.45141	1.44194	2.60663	1.44194	2.63429	1.44194	7.19074	1.44194	7.22461	1.44194	8.65366	1.44194	8.68536
1.47262	5.48343	1.47262	5.47676	1.47262	2.60585	1.47262	2.6176	1.47262	7.1885	1.47262	7.21604	1.47262	8.66341	1.47262	8.71633
1.5033	5.50272	1.5033	5.47349	1.5033	2.58775	1.5033	2.58216	1.5033	7.17531	1.5033	7.19571	1.5033	8.73143	1.5033	8.7936
1.53398	5.49284	1.53398	5.44167	1.53398	2.55285	1.53398	2.52897	1.53398	7.15149	1.53398	7.16419	1.53398	8.80444	1.53398	8.87034
1.56466	5.45313	1.56466	5.38181	1.56466	2.50202	1.56466	2.45943	1.56466	7.11755	1.56466	7.12226	1.56466	8.87063	1.56466	8.93938
1.59534	5.38409	1.59534	5.2943	1.59534	2.43643	1.59534	2.3753	1.59534	7.07417	1.59534	7.07085	1.59534	8.92321	1.59534	8.99437
1.62602	5.28733	1.62602	5.17982	1.62602	2.35756	1.62602	2.27863	1.62602	7.0222	1.62602	7.01105	1.62602	8.95693	1.62602	9.0297
1.6567	5.16563	1.6567	5.04011	1.6567	2.2671	1.6567	2.17171	1.6567	6.96259	1.6567	6.94405	1.6567	8.96813	1.6567	9.04101
1.68738	5.02278	1.68738	4.87845	1.68738	2.16694	1.68738	2.05701	1.68738	6.89642	1.68738	6.8711	1.68738	8.9553	1.68738	9.02579
1.71806	4.86221	1.71806	4.69989	1.71806	2.05909	1.71806	1.93709	1.71806	6.82482	1.71806	6.79351	1.71806	8.9201	1.71806	8.9842
1.74874	4.68778	1.74874	4.5086	1.74874	1.94562	1.74874	1.81449	1.74874	6.74894	1.74874	6.71256	1.74874	8.86972	1.74874	8.92091
1.77942	4.50422	1.77942	4.31923	1.77942	1.82859	1.77942	1.69169	1.77942	6.66996	1.77942	6.62948	1.77942	8.82313	1.77942	8.85187
1.8101	4.3171	1.8101	4.13817	1.8101	1.71001	1.8101	1.57098	1.8101	6.58901	1.8101	6.54544	1.8101	8.81796	1.8101	8.8257
1.84078	4.13275	1.84078	3.97246	1.84078	1.59177	1.84078	1.45439	1.84078	6.50715	1.84078	6.4615	1.84078	8.87824	1.84078	8.89254
1.87146	3.95761	1.87146	3.829	1.87146	1.47554	1.87146	1.34357	1.87146	6.42539	1.87146	6.37857	1.87146	8.98107	1.87146	9.01315
1.90214	3.79758	1.90214	3.71376	1.90214	1.36281	1.90214	1.23975	1.90214	6.34459	1.90214	6.29743	1.90214	9.09909	1.90214	9.14849
1.93282	3.65793	1.93282	3.63089	1.93282	1.25479	1.93282	1.14365	1.93282	6.26552	1.93282	6.21868	1.93282	9.21643	1.93282	9.28113
1.9635	3.56806	1.9635	3.58192	1.9635	1.15244	1.9635	1.05542	1.9635	6.18878	1.9635	6.14279	1.9635	9.32395	1.9635	9.40117
1.99418	3.47346	1.99418	3.56427	1.99418	1.05649	1.99418	0.97469	1.99418	6.11489	1.99418	6.07008	1.99418	9.41686	1.99418	9.50262
2.02485	3.38074	2.02485	3.57121	2.02485	0.96757	2.02485	0.90062	2.02485	6.04421	2.02485	6.00074	2.02485	9.49435	2.02485	9.58326
2.05553	3.29529	2.05553	3.59403	2.05553	0.8866	2.05553	0.83202	2.05553	5.97702	2.05553	5.93489	2.05553	9.55987	2.05553	9.64519
2.08621	3.22122	2.08621	3.62356	2.08621	0.81635	2.08621	0.76752	2.08621	5.91352	2.08621	5.8726	2.08621	9.62093	2.08621	9.69531
2.11689	3.36158	2.11689	3.65141	2.11689	0.7698	2.11689	0.70607	2.11689	5.85396	2.11689	5.81439	2.11689	9.68795	2.11689	9.74491
2.14757	3.31706	2.14757	3.67093	2.14757	0.77993	2.14757	0.75763	2.14757	5.80338	2.14757	5.86018	2.14757	9.77151	2.14757	9.80754
2.17825	3.29127	2.17825	3.67798	2.17825	0.82598	2.17825	0.81632	2.17825	5.84642	2.17825	5.91145	2.17825	9.87871	2.17825	9.8948
2.20893	3.28744	2.20893	3.68109	2.20893	0.8771	2.20893	0.87396	2.20893	5.89404	2.20893	5.95881	2.20893	10.0105	2.20893	10.0119
2.23961	3.30915	2.23961	3.66948	2.23961	0.92623	2.23961	0.93021	2.23961	5.93763	2.23961	6.00199	2.23961	10.1612	2.23961	10.1554
2.27029	3.36061	2.27029	3.64487	2.27029	0.97156	2.27029	0.98435	2.27029	5.97689	2.27029	6.0407	2.27029	10.3205	2.27029	10.3151
2.30097	3.3827	2.30097	3.61114	2.30097	1.01231	2.30097	1.03533	2.30097	6.01156	2.30097	6.07457	2.30097	10.4759	2.30097	10.4768
2.33165	3.39926	2.33165	3.57349	2.33165	1.04793	2.33165	1.08197	2.33165	6.04141	2.33165	6.10322	2.33165	10.6145	2.33165	10.6254
2.36233	3.40982	2.36233	3.53743	2.36233	1.07798	2.36233	1.12304	2.36233	6.06622	2.36233	6.1263	2.36233	10.7246	2.36233	10.7467
2.39301	3.41409	2.39301	3.50761	2.39301	1.10212	2.39301	1.15736	2.39301	6.08579	2.39301	6.14349	2.39301	10.7965	2.39301	10.8288
2.42369	3.41168	2.42369	3.48685	2.42369	1.12015	2.42369	1.18399	2.42369	6.09999	2.42369	6.15456	2.42369	10.8233	2.42369	10.863
2.45437	3.40237	2.45437	3.47605	2.45437	1.13215	2.45437	1.20226	2.45437	6.10882	2.45437	6.15945	2.45437	10.801	2.45437	10.8436
2.48505	3.38963	2.48505	3.47477	2.48505	1.13855	2.48505	1.21196	2.48505	6.11244	2.48505	6.15825	2.48505	10.7288	2.48505	10.7687
2.51573	3.37526	2.51573	3.48123	2.51573	1.14023	2.51573	1.21338	2.51573	6.11121	2.51573	6.15136	2.51573	10.6087	2.51573	10.6397
2.54641	3.36125	2.54641	3.49274	2.54641	1.13859	2.54641	1.20745	2.54641	6.10582	2.54641	6.13948	2.54641	10.4459	2.54641	10.4617
2.57709	3.34936	2.57709	3.50637	2.57709	1.13566	2.57709	1.19591	2.57709	6.09731	2.57709	6.12376	2.57709	10.2475	2.57709	10.2425
2.60777	3.34282	2.60777	3.51975	2.60777	1.13399	2.60777	1.18134	2.60777	6.08715	2.60777	6.10591	2.60777	10.0227	2.60777	9.99205
2.63845	3.3421	2.63845	3.5317	2.63845	1.13645	2.63845	1.16728	2.63845	6.07732	2.63845	6.0883	2.63845	9.78196	2.63845	9.72231
2.66913	3.3472	2.66913	3.53317	2.66913	1.14572	2.66913	1.15792	2.66913	6.0702	2.66913	6.07405	2.66913	9.536	2.66913	9.44596
2.69981	3.35754	2.69981	3.52563	2.69981	1.16366	2.69981	1.15756	2.69981	6.06828	2.69981	6.06665	2.69981	9.29543	2.69981	9.17583
2.73049	3.37216	2.73049	3.50954	2.73049	1.19084	2.73049	1.16944	2.73049	6.07361	2.73049	6.06909	2.73049	9.07	2.73049	8.92468
2.76117	3.3902	2.76117	3.48664	2.76117	1.22642	2.76117	1.19468	2.76117	6.08711	2.76117	6.08266	2.76117	8.86807	2.76117	8.71752
2.79185	3.41045	2.79185	3.45973	2.79185	1.26843	2.79185	1.23202	2.79185	6.10831	2.79185	6.10644	2.79185	8.69669	2.79185	8.81839
2.82252	3.43166	2.82252	3.43217	2.82252	1.31429	2.82252	1.27839	2.82252	6.13564	2.82252	6.13789	2.82252	8.6503	2.82252	8.96124
2.8532	3.45303	2.8532	3.40736	2.8532	1.36121	2.8532	1.32997	2.8532	6.16695	2.8532	6.17397	2.8532	8.75103	2.8532	9.06101
2.88388	3.47427	2.88388	3.38818	2.88388	1.40647	2.88388	1.38289	2.88388	6.2	2.88388	6.21181	2.88388	8.81883	2.88388	9.11574
2.91456	3.49628	2.91456	3.37654	2.91456	1.44757	2.91456	1.43366	2.91456	6.23271	2.91456	6.24897	2.91456	8.85482	2.91456	9.1276
2.94524	3.51722	2.94524	3.37307	2.94524	1.48233	2.94524	1.4793	2.94524	6.26324	2.94524	6.28346	2.94524	8.86377	2.94524	9.10139
2.97592	3.53603	2.97592	3.37702	2.97592	1.50889	2.97592	1.51734	2.97592	6.29004	2.97592	6.31365	2.97592	8.85236	2.97592	9.04386
3.0066	3.55169	3.0066	3.38644	3.0066	1.52579	3.0066	1.54583	3.0066	6.31184	3.0066	6.33828	3.0066	8.82885	3.0066	8.96318
3.03728	3.56329	3.03728	3.39874	3.03728	1.53192	3.03728	1.56333	3.03728	6.32761	3.03728	6.35637	3.03728	8.8027	3.03728	8.86824
3.06796	3.5701	3.06796	3.41109	3.06796	1.5266	3.06796	1.56888	3.06796	6.33659	3.06796	6.36722	3.06796	8.78337	3.06796	8.76816
3.09864	3.57169	3.09864	3.42095	3.09864	1.50954	3.09864	1.56195	3.09864	6.33827	3.09864	6.37038	3.09864	8.77672	3.09864	8.67577
3.12932	3.56799	3.12932	3.42635	3.12932	1.48088	3.12932	1.54247	3.12932	6.33239	3.12932	6.36565	3.12932	8.78136	3.12932	8.73738
3.16	3.55932	3.16	3.42614	3.16	1.4412	3.16	1.51079	3.16	6.31895	3.16	6.35306	3.16	8.79062	3.16	8.80768
3.19068	3.54647	3.19068	3.42011	3.19068	1.39152	3.19068	1.46764	3.19068	6.29822	3.19068	6.33286	3.19068	8.79819	3.19068	8.85812
3.22136	3.53062	3.22136	3.40897	3.22136	1.33339	3.22136	1.41412	3.22136	6.27072	3.22136	6.30551	3.22136	8.80108	3.22136	8.88641
3.25204	3.51327	3.25204	3.39421	3.25204	1.26889	3.25204	1.35162	3.25204	6.23723	3.25204	6.27165	3.25204	8.79988	3.25204	8.89241
3.28272	3.49602	3.28272	3.37786	3.28272	1.20089	3.28272	1.28186	3.28272	6.19886	3.28272	6.23208	3.28272	8.79823	3.28272	8.87786
3.3134	3.48045	3.3134	3.36217	3.3134	1.13331	3.3134	1.20679	3.3134	6.15706	3.3134	6.18773	3.3134	8.80145	3.3134	8.84608
3.34408	3.46784	3.34408	3.34926	3.34408	1.07169	3.34408	1.12869	3.34408	6.11376	3.34408	6.13966	3.34408	8.81402	3.34408	8.80171
3.37476	3.45902	3.37476	3.34068	3.37476	1.02368	3.37476	1.05017	3.37476	6.07152	3.37476	6.08901	3.37476	8.8368	3.37476	8.75085
3.40544	3.45425	3.40544	3.33714	3.40544	0.99811	3.40544	0.97458	3.40544	6.0339	3.40544	6.037	3.40544	8.86688	3.40544	8.70487
3.43612	3.45317	3.43612	3.33846	3.43612	1.00033	3.43612	0.9068	3.43612	6.00551	3.43612	5.98493	3.43612	8.8997	3.43612	8.70464
3.4668	3.45484	3.4668	3.34366	3.4668	1.02722	3.4668	0.85546	3.4668	5.99122	3.4668	5.93431	3.4668	8.93086	3.4668	8.74222
3.49748	3.4579	3.49748	3.35121	3.49748	1.06956	3.49748	0.83402	3.49748	5.99341	3.49748	5.88747	3.49748	8.95691	3.49748	8.77658
3.52816	3.46095	3.52816	3.35934	3.52816	1.11818	3.52816	0.84715	3.52816	6.00973	3.52816	5.85155	3.52816	8.97543	3.52816	8.7997
3.55884	3.46217	3.55884	3.36633	3.55884	1.16649	3.55884	0.87942	3.55884	6.03475	3.55884	5.85183	3.55884	8.98493	3.55884	8.80945
3.58952	3.45951	3.58952	3.37079	3.58952	1.21024	3.58952	0.91537	3.58952	6.0632	3.58952	5.88071	3.58952	8.98465	3.58952	8.80566
3.62019	3.45128	3.62019	3.37182	3.62019	1.2467	3.62019	0.94747	3.62019	6.09125	3.62019	5.91158	3.62019	8.97437	3.62019	8.78954
3.65087	3.43667	3.65087	3.36907	3.65087	1.27419	3.65087	0.97249	3.65087	6.11635	3.65087	5.93859	3.65087	8.95431	3.65087	8.76339
3.68155	3.41591	3.68155	3.36283	3.68155	1.29172	3.68155	0.98905	3.68155	6.13689	3.68155	5.9603	3.68155	8.92492	3.68155	8.73043
3.71223	3.39035	3.71223	3.35389	3.71223	1.29888	3.71223	0.9967	3.71223	6.15186	3.71223	5.97621	3.71223	8.88693	3.71223	8.69533
3.74291	3.3622	3.74291	3.34347	3.74291	1.29567	3.74291	0.99556	3.74291	6.1607	3.74291	5.98618	3.74291	8.84126	3.74291	8.67854
3.77359	3.33431	3.77359	3.33302	3.77359	1.28248	3.77359	0.98616	3.77359	6.16316	3.77359	5.99031	3.77359	8.78917	3.77359	8.70492
3.80427	3.30977	3.80427	3.32395	3.80427	1.26	3.80427	0.96934	3.80427	6.15928	3.80427	5.98886	3.80427	8.73246	3.80427	8.73246
3.83495	3.29148	3.83495	3.31742	3.83495	1.22919	3.83495	0.94621	3.83495	6.14933	3.83495	5.98226	3.83495	8.67461	3.83495	8.75292
3.86563	3.2812	3.86563	3.3141	3.86563	1.19122	3.86563	0.9181	3.86563	6.13376	3.86563	5.97107	3.86563	8.6355	3.86563	8.76435
3.89631	3.27945	3.89631	3.31406	3.89631	1.14743	3.89631	0.88661	3.89631	6.11316	3.89631	5.95592	3.89631	8.6717	3.89631	8.76621
3.92699	3.28588	3.92699	3.3168	3.92699	1.09927	3.92699	0.85369	3.92699	6.08828	3.92699	5.93757	3.92699	8.72729	3.92699	8.75891
3.95767	3.29931	3.95767	3.32138	3.95767	1.04826	3.95767	0.82195	3.95767	6.05993	3.95767	5.91684	3.95767	8.78014	3.95767	8.74377
3.98835	3.31737	3.98835	3.32668	3.98835	0.99595	3.98835	0.79536	3.98835	6.02903	3.98835	5.89464	3.98835	8.82615	3.98835	8.72283
4.01903	3.33715	4.01903	3.33158	4.01903	0.94385	4.01903	0.78007	4.01903	5.9965	4.01903	5.87208	4.01903	8.86319	4.01903	8.69922
4.04971	3.35603	4.04971	3.33509	4.04971	0.89341	4.04971	0.78103	4.04971	5.96329	4.04971	5.85089	4.04971	8.89003	4.04971	8.68045
4.08039	3.37198	4.08039	3.33654	4.08039	0.84597	4.08039	0.79474	4.08039	5.93033	4.08039	5.83555	4.08039	8.90642	4.08039	8.6867
4.11107	3.38377	4.11107	3.33561	4.11107	0.80273	4.11107	0.81336	4.11107	5.8985	4.11107	5.83633	4.11107	8.91313	4.11107	8.70556
4.14175	3.39106	4.14175	3.33235	4.14175	0.76475	4.14175	0.83169	4.14175	5.86862	4.14175	5.84993	4.14175	8.91209	4.14175	8.72204
4.17243	3.39431	4.17243	3.32719	4.17243	0.73305	4.17243	0.84711	4.17243	5.84139	4.17243	5.86562	4.17243	8.90628	4.17243	8.73291
4.20311	3.3946	4.20311	3.32084	4.20311	0.71078	4.20311	0.85836	4.20311	5.81745	4.20311	5.87991	4.20311	8.89951	4.20311	8.73711
4.23379	3.39323	4.23379	3.31416	4.23379	0.71748	4.23379	0.86488	4.23379	5.7973	4.23379	5.89171	4.23379	8.89567	4.23379	8.73456
4.26447	3.39127	4.26447	3.30811	4.26447	0.72866	4.26447	0.86651	4.26447	5.81027	4.26447	5.90057	4.26447	8.89759	4.26447	8.72587
4.29515	3.389	4.29515	3.30346	4.29515	0.7342	4.29515	0.86338	4.29515	5.82202	4.29515	5.90629	4.29515	8.90598	4.29515	8.71226
4.32583	3.38642	4.32583	3.30074	4.32583	0.73468	4.32583	0.85585	4.32583	5.82942	4.32583	5.90884	4.32583	8.91924	4.32583	8.69562
4.35651	3.38344	4.35651	3.30007	4.35651	0.73269	4.35651	0.84449	4.35651	5.83262	4.35651	5.90831	4.35651	8.93437	4.35651	8.67943
4.38719	3.37972	4.38719	3.30124	4.38719	0.73377	4.38719	0.82998	4.38719	5.832	4.38719	5.90491	4.38719	8.94811	4.38719	8.67564
4.41786	3.37472	4.41786	3.3037	4.41786	0.74377	4.41786	0.81323	4.41786	5.82834	4.41786	5.89893	4.41786	8.95783	4.41786	8.68805
4.44854	3.36791	4.44854	3.30679	4.44854	0.76241	4.44854	0.79529	4.44854	5.82331	4.44854	5.89072	4.44854	8.96192	4.44854	8.70138
4.47922	3.35894	4.47922	3.30979	4.47922	0.78653	4.47922	0.77757	4.47922	5.82054	4.47922	5.88072	4.47922	8.95987	4.47922	8.71131
4.5099	3.3478	4.5099	3.3121	4.5099	0.81375	4.5099	0.76208	4.5099	5.82485	4.5099	5.86942	4.5099	8.95209	4.5099	8.7166
4.54058	3.33494	4.54058	3.31324	4.54058	0.84238	4.54058	0.75178	4.54058	5.83638	4.54058	5.85738	4.54058	8.93972	4.54058	8.71691
4.57126	3.32123	4.57126	3.31298	4.57126	0.87107	4.57126	0.74958	4.57126	5.85192	4.57126	5.84535	4.57126	8.92421	4.57126	8.71247
4.60194	3.30787	4.60194	3.31129	4.60194	0.89864	4.60194	0.75504	4.60194	5.86928	4.60194	5.83452	4.60194	8.90693	4.60194	8.70399
4.63262	3.29621	4.63262	3.30839	4.63262	0.92405	4.63262	0.76443	4.63262	5.88714	4.63262	5.82758	4.63262	8.88874	4.63262	8.69264
4.6633	3.28753	4.6633	3.30465	4.6633	0.94644	4.6633	0.77445	4.6633	5.90457	4.6633	5.82838	4.6633	8.86975	4.6633	8.68031
4.69398	3.28275	4.69398	3.30059	4.69398	0.96506	4.69398	0.7833	4.69398	5.92086	4.69398	5.83498	4.69398	8.84926	4.69398	8.67195
4.72466	3.28229	4.72466	3.29677	4.72466	0.97937	4.72466	0.79003	4.72466	5.93538	4.72466	5.84293	4.72466	8.82605	4.72466	8.67659
4.75534	3.28606	4.75534	3.29371	4.75534	0.989	4.75534	0.7942	4.75534	5.94765	4.75534	5.8503	4.75534	8.79882	4.75534	8.68647
4.78602	3.29343	4.78602	3.29176	4.78602	0.99383	4.78602	0.79568	4.78602	5.95727	4.78602	5.85639	4.78602	8.76661	4.78602	8.695
4.8167	3.30335	4.8167	3.29105	4.8167	0.99395	4.8167	0.79449	4.8167	5.96397	4.8167	5.86089	4.8167	8.72918	4.8167	8.70053
4.84738	3.31449	4.84738	3.29147	4.84738	0.98973	4.84738	0.79084	4.84738	5.9676	4.84738	5.86368	4.84738	8.68735	4.84738	8.70253
4.87806	3.32555	4.87806	3.29272	4.87806	0.98181	4.87806	0.78502	4.87806	5.96813	4.87806	5.86474	4.87806	8.64489	4.87806	8.70099
4.90874	3.33548	4.90874	3.29445	4.90874	0.97116	4.90874	0.77745	4.90874	5.96567	4.90874	5.86415	4.90874	8.63234	4.90874	8.69628
4.93942	3.34362	4.93942	3.29625	4.93942	0.95912	4.93942	0.76863	4.93942	5.96047	4.93942	5.86203	4.93942	8.67223	4.93942	8.68911
4.9701	3.34974	4.9701	3.29776	4.9701	0.94734	4.9701	0.75917	4.9701	5.95295	4.9701	5.85856	4.9701	8.71792	4.9701	8.68061
5.00078	3.35408	5.00078	3.29871	5.00078	0.93776	5.00078	0.74985	5.00078	5.9437	5.00078	5.85398	5.00078	8.76035	5.00078	8.67286
5.03146	3.35717	5.03146	3.29891	5.03146	0.9323	5.03146	0.74166	5.03146	5.93351	5.03146	5.84856	5.03146	8.79648	5.03146	8.67081
5.06214	3.35967	5.06214	3.29832	5.06214	0.93249	5.06214	0.73586	5.06214	5.92342	5.06214	5.84261	5.06214	8.82431	5.06214	8.67588
5.09282	3.36218	5.09282	3.297	5.09282	0.93893	5.09282	0.73359	5.09282	5.91466	5.09282	5.83651	5.09282	8.84252	5.09282	8.68212
5.1235	3.36506	5.1235	3.29513	5.1235	0.95114	5.1235	0.7349	5.1235	5.90859	5.1235	5.83079	5.1235	8.85051	5.1235	8.68687
5.15418	3.36846	5.15418	3.29296	5.15418	0.96779	5.15418	0.73851	5.15418	5.90633	5.15418	5.82622	5.15418	8.84835	5.15418	8.68933
5.18486	3.37229	5.18486	3.29079	5.18486	0.9871	5.18486	0.74288	5.18486	5.90838	5.18486	5.82388	5.18486	8.83685	5.18486	8.68927
5.21553	3.3763	5.21553	3.2889	5.21553	1.00728	5.21553	0.74695	5.21553	5.91435	5.21553	5.8244	5.21553	8.81744	5.21553	8.68682
5.24621	3.38008	5.24621	3.28748	5.24621	1.02674	5.24621	0.75011	5.24621	5.92321	5.24621	5.82693	5.24621	8.7921	5.24621	8.68238
5.27689	3.38315	5.27689	3.28663	5.27689	1.04413	5.27689	0.75204	5.27689	5.93366	5.27689	5.83014	5.27689	8.76329	5.27689	8.67657
5.30757	3.38502	5.30757	3.28634	5.30757	1.05842	5.30757	0.75264	5.30757	5.9445	5.30757	5.8332	5.30757	8.73381	5.30757	8.67043
5.33825	3.38524	5.33825	3.28652	5.33825	1.06882	5.33825	0.7519	5.33825	5.95476	5.33825	5.8357	5.33825	8.70671	5.33825	8.66652
5.36893	3.38348	5.36893	3.28704	5.36893	1.07477	5.36893	0.74991	5.36893	5.96369	5.36893	5.83745	5.36893	8.68512	5.36893	8.66872
5.39961	3.37957	5.39961	3.28773	5.39961	1.07594	5.39961	0.74686	5.39961	5.97074	5.39961	5.83837	5.39961	8.67128	5.39961	8.67338
5.43029	3.37351	5.43029	3.28845	5.43029	1.07223	5.43029	0.74296	5.43029	5.97554	5.43029	5.83847	5.43029	8.6647	5.43029	8.67738
5.46097	3.36546	5.46097	3.28906	5.46097	1.06371	5.46097	0.73848	5.46097	5.97786	5.46097	5.83779	5.46097	8.66168	5.46097	8.67988
5.49165	3.35578	5.49165	3.28946	5.49165	1.05064	5.49165	0.73377	5.49165	5.9776	5.49165	5.8364	5.49165	8.65796	5.49165	8.68061
5.52233	3.3449	5.52233	3.28956	5.52233	1.03346	5.52233	0.72921	5.52233	5.97474	5.52233	5.83442	5.52233	8.65088	5.52233	8.6796
5.55301	3.33335	5.55301	3.28935	5.55301	1.01278	5.55301	0.72529	5.55301	5.96941	5.55301	5.83197	5.55301	8.63952	5.55301	8.67704
5.58369	3.32168	5.58369	3.28885	5.58369	0.98941	5.58369	0.72252	5.58369	5.96179	5.58369	5.82922	5.58369	8.62422	5.58369	8.67331
5.61437	3.31035	5.61437	3.28811	5.61437	0.96431	5.61437	0.72131	5.61437	5.95214	5.61437	5.82632	5.61437	8.6083	5.61437	8.66893
5.64505	3.29976	5.64505	3.28722	5.64505	0.93868	5.64505	0.72162	5.64505	5.94081	5.64505	5.82349	5.64505	8.62074	5.64505	8.66486
5.67573	3.29015	5.67573	3.28627	5.67573	0.91392	5.67573	0.72298	5.67573	5.92821	5.67573	5.82098	5.67573	8.64195	5.67573	8.66405
5.70641	3.28165	5.70641	3.28535	5.70641	0.89168	5.70641	0.72479	5.70641	5.91484	5.70641	5.81913	5.70641	8.66294	5.70641	8.667
5.73709	3.2743	5.73709	3.28453	5.73709	0.8737	5.73709	0.72655	5.73709	5.90124	5.73709	5.81824	5.73709	8.68233	5.73709	8.67009
5.76777	3.26807	5.76777	3.28386	5.76777	0.86157	5.76777	0.72798	5.76777	5.88809	5.76777	5.81839	5.76777	8.69926	5.76777	8.67228
5.79845	3.26296	5.79845	3.28337	5.79845	0.85607	5.79845	0.72891	5.79845	5.87617	5.79845	5.81926	5.79845	8.71328	5.79845	8.6733
5.82913	3.25896	5.82913	3.28309	5.82913	0.85674	5.82913	0.72927	5.82913	5.86634	5.82913	5.82041	5.82913	8.72433	5.82913	8.6731
5.85981	3.2561	5.85981	3.28302	5.85981	0.86193	5.85981	0.72906	5.85981	5.85947	5.85981	5.82155	5.85981	8.73266	5.85981	8.67179
5.89049	3.25445	5.89049	3.28314	5.89049	0.86952	5.89049	0.72831	5.89049	5.85607	5.89049	5.8225	5.89049	8.73876	5.89049	8.66958
5.92117	3.25404	5.92117	3.28341	5.92117	0.8775	5.92117	0.7271	5.92117	5.85596	5.92117	5.82318	5.92117	8.74314	5.92117	8.66681
5.95185	3.2549	5.95185	3.28378	5.95185	0.88429	5.95185	0.72552	5.95185	5.85823	5.95185	5.82356	5.95185	8.74618	5.95185	8.66399
5.98253	3.25692	5.98253	3.28418	5.98253	0.88878	5.98253	0.72367	5.98253	5.86169	5.98253	5.82363	5.98253	8.74801	5.98253	8.66263
6.0132	3.25992	6.0132	3.28457	6.0132	0.89027	6.0132	0.72166	6.0132	5.86531	6.0132	5.82343	6.0132	8.7484	6.0132	8.66415

## Sheet: Fig. 1c
RuO2		Ru-foil		Run/CeO2		Ru1/CeO2
Energy (eV)	Normalized Absorbance	Energy (eV)	Normalized Absorbance	Energy (eV)	Normalized Absorbance	Energy (eV)	Normalized Absorbance
22080.1	0.01085	22080.1	0.01071	22080.1	0.0137	22080.1	0.00696
22084.3	0.01308	22084.3	0.01297	22084.3	0.01573	22084.3	0.008
22088.6	0.01581	22088.6	0.01597	22088.6	0.0187	22088.6	0.01055
22092.7	0.01928	22092.7	0.0204	22092.7	0.02228	22092.7	0.02198
22094.1	0.02145	22094.1	0.02309	22094.1	0.02344	22094.1	0.01947
22095.8	0.02349	22095.8	0.02537	22095.8	0.02479	22095.8	0.01654
22097.2	0.02546	22097.2	0.02757	22097.2	0.02576	22097.2	0.01435
22098.9	0.02799	22098.9	0.03079	22098.9	0.02916	22098.9	0.01881
22100.3	0.03042	22100.3	0.03406	22100.3	0.03157	22100.3	0.02635
22101.8	0.03391	22101.8	0.03852	22101.8	0.03323	22101.8	0.02845
22103.4	0.0371	22103.4	0.0435	22103.4	0.03508	22103.4	0.03379
22104.9	0.0419	22104.9	0.05058	22104.9	0.03848	22104.9	0.03333
22106.5	0.0464	22106.5	0.05984	22106.5	0.04146	22106.5	0.04369
22108.2	0.05349	22108.2	0.07271	22108.2	0.05071	22108.2	0.04586
22109.6	0.06157	22109.6	0.08576	22109.6	0.05684	22109.6	0.05312
22111.1	0.07285	22111.1	0.1095	22111.1	0.06511	22111.1	0.05386
22112.5	0.08704	22112.5	0.14694	22112.5	0.07768	22112.5	0.06978
22113.9	0.10607	22113.9	0.18452	22113.9	0.09451	22113.9	0.07767
22115.6	0.13278	22115.6	0.25717	22115.6	0.12053	22115.6	0.11861
22116.6	0.16115	22116.6	0.30041	22116.6	0.13508	22116.6	0.13198
22118.5	0.19801	22118.5	0.40049	22118.5	0.1682	22118.5	0.1736
22119.7	0.23243	22119.7	0.45183	22119.7	0.19468	22119.7	0.18492
22121.3	0.28142	22121.3	0.52811	22121.3	0.22995	22121.3	0.22185
22123	0.33738	22123	0.57766	22123	0.28792	22123	0.28077
22124.4	0.41812	22124.4	0.64646	22124.4	0.35764	22124.4	0.34366
22126.1	0.50294	22126.1	0.71401	22126.1	0.46426	22126.1	0.44972
22127.6	0.61007	22127.6	0.79915	22127.6	0.56698	22127.6	0.55637
22129.5	0.70559	22129.5	0.86719	22129.5	0.71525	22129.5	0.71123
22130.7	0.8012	22130.7	0.92699	22130.7	0.8154	22130.7	0.80695
22132.1	0.9085	22132.1	0.9676	22132.1	0.932	22132.1	0.93023
22133.8	0.98822	22133.8	0.99438	22133.8	1.05614	22133.8	1.05268
22135.4	1.06173	22135.4	0.99497	22135.4	1.13866	22135.4	1.15458
22136.9	1.10406	22136.9	0.98143	22136.9	1.17943	22136.9	1.18363
22138.1	1.12887	22138.1	0.9624	22138.1	1.19615	22138.1	1.20937
22140	1.13774	22140	0.94133	22140	1.19724	22140	1.19628
22141.4	1.1366	22141.4	0.93064	22141.4	1.19095	22141.4	1.20839
22142.9	1.13301	22142.9	0.92848	22142.9	1.18304	22142.9	1.18956
22144.5	1.13147	22144.5	0.93173	22144.5	1.18066	22144.5	1.18265
22146	1.13211	22146	0.93785	22146	1.18179	22146	1.19119
22147.7	1.13394	22147.7	0.94946	22147.7	1.19113	22147.7	1.20824
22148.9	1.13295	22148.9	0.96204	22148.9	1.19574	22148.9	1.19717
22150.8	1.12644	22150.8	0.98816	22150.8	1.18464	22150.8	1.18795
22152.5	1.10799	22152.5	1.01511	22152.5	1.14924	22152.5	1.14985
22153.7	1.08234	22153.7	1.04283	22153.7	1.11094	22153.7	1.10566
22155.1	1.05241	22155.1	1.07199	22155.1	1.05889	22155.1	1.07156
22156.8	1.0147	22156.8	1.10172	22156.8	1.00447	22156.8	1.00055
22158.2	0.98656	22158.2	1.11444	22158.2	0.96673	22158.2	0.97504
22159.6	0.96115	22159.6	1.11418	22159.6	0.93296	22159.6	0.93909
22160.8	0.94647	22160.8	1.10532	22160.8	0.92393	22160.8	0.92867
22162.5	0.93634	22162.5	1.07997	22162.5	0.91196	22162.5	0.91299
22164	0.93073	22164	1.05362	22164	0.91286	22164	0.90544
22165.9	0.92604	22165.9	1.01338	22165.9	0.91048	22165.9	0.91513
22168	0.92303	22168	0.98353	22168	0.90536	22168	0.90775
22170.2	0.92117	22170.2	0.9648	22170.2	0.87865	22170.2	0.88015
22172.4	0.92152	22172.4	0.95805	22172.4	0.88189	22172.4	0.90285
22174	0.92481	22174	0.9583	22174	0.88484	22174	0.89679
22176.2	0.9308	22176.2	0.963	22176.2	0.89218	22176.2	0.91143
22178.1	0.93716	22178.1	0.96852	22178.1	0.90462	22178.1	0.91641
22180.3	0.94267	22180.3	0.97299	22180.3	0.9075	22180.3	0.91098
22182.2	0.94751	22182.2	0.97576	22182.2	0.91231	22182.2	0.93926
22184.1	0.95372	22184.1	0.97744	22184.1	0.91031	22184.1	0.93669
22186.1	0.96139	22186.1	0.97972	22186.1	0.92428	22186.1	0.9317
22188	0.9708	22188	0.98427	22188	0.93312	22188	0.951
22189.9	0.9813	22189.9	0.99225	22189.9	0.9482	22189.9	0.967
22192.1	0.99328	22192.1	1.00518	22192.1	0.96076	22192.1	0.98264
22194.2	1.00474	22194.2	1.0215	22194.2	0.98282	22194.2	0.997
22196.4	1.01634	22196.4	1.03737	22196.4	0.99716	22196.4	1.01451
22198.3	1.02683	22198.3	1.04965	22198.3	1.00763	22198.3	1.03129
22200.3	1.03853	22200.3	1.05633	22200.3	1.03052	22200.3	1.04139
22201.9	1.04659	22201.9	1.05781	22201.9	1.03601	22201.9	1.06977
22203.9	1.05394	22203.9	1.0525	22203.9	1.04937	22203.9	1.06281
22205.8	1.05735	22205.8	1.04251	22205.8	1.05932	22205.8	1.07373
22207.7	1.05802	22207.7	1.03192	22207.7	1.05899	22207.7	1.07045
22209.7	1.05622	22209.7	1.02022	22209.7	1.05814	22209.7	1.06957
22211.8	1.05311	22211.8	1.01039	22211.8	1.05253	22211.8	1.08028
22214	1.04904	22214	1.00351	22214	1.04545	22214	1.04904
22215.9	1.04345	22215.9	1.00011	22215.9	1.03902	22215.9	1.06444
22217.8	1.03916	22217.8	0.99894	22217.8	1.03272	22217.8	1.06412
22219.8	1.03362	22219.8	0.99891	22219.8	1.02837	22219.8	1.02294
22221.7	1.02894	22221.7	0.9983	22221.7	1.01892	22221.7	1.0161
22223.6	1.02386	22223.6	0.99733	22223.6	1.01396	22223.6	1.02496
22225.3	1.0198	22225.3	0.99587	22225.3	1.0122	22225.3	1.02913
22227.3	1.01481	22227.3	0.99393	22227.3	1.00143	22227.3	1.02496
22229.2	1.01036	22229.2	0.99338	22229.2	0.99627	22229.2	1.01625
22231.4	1.00644	22231.4	0.99492	22231.4	0.99257	22231.4	1.00526
22233.3	1.00212	22233.3	0.99785	22233.3	0.98776	22233.3	0.99893
22235.2	0.99846	22235.2	1.00348	22235.2	0.98245	22235.2	1.00612
22237.2	0.99415	22237.2	1.01011	22237.2	0.97761	22237.2	1.00404
22239.1	0.99135	22239.1	1.01741	22239.1	0.97551	22239.1	1.00044
22241	0.99019	22241	1.02616	22241	0.96919	22241	0.98835
22243	0.98742	22243	1.03474	22243	0.96406	22243	0.98363
22244.6	0.98567	22244.6	1.04011	22244.6	0.96431	22244.6	0.98631
22246.6	0.98384	22246.6	1.04417	22246.6	0.96044	22246.6	0.97184
22248.5	0.98291	22248.5	1.04536	22248.5	0.96206	22248.5	0.98342
22250.5	0.98267	22250.5	1.04319	22250.5	0.96219	22250.5	0.97068
22252.4	0.9826	22252.4	1.03902	22252.4	0.95535	22252.4	0.97627
22254.3	0.98303	22254.3	1.0319	22254.3	0.95583	22254.3	0.96234
22256.5	0.98317	22256.5	1.02235	22256.5	0.95659	22256.5	0.96501
22258.4	0.98475	22258.4	1.01228	22258.4	0.95661	22258.4	0.97888
22260.4	0.98541	22260.4	1.00281	22260.4	0.95716	22260.4	0.97693
22262.3	0.98648	22262.3	0.99075	22262.3	0.95877	22262.3	0.97388
22264.2	0.98762	22264.2	0.98145	22264.2	0.95667	22264.2	0.96695
22266.2	0.98994	22266.2	0.97367	22266.2	0.96015	22266.2	0.96134
22268.1	0.99065	22268.1	0.96813	22268.1	0.96404	22268.1	0.9718
22270.3	0.99287	22270.3	0.96463	22270.3	0.97008	22270.3	0.9926
22272.2	0.99407	22272.2	0.96498	22272.2	0.9727	22272.2	0.99453
22274.2	0.99505	22274.2	0.96807	22274.2	0.97327	22274.2	0.98433
22276.1	0.99573	22276.1	0.97322	22276.1	0.97271	22276.1	0.98134
22278.1	0.99601	22278.1	0.98026	22278.1	0.97774	22278.1	0.98755
22280.2	0.99653	22280.2	0.98928	22280.2	0.98079	22280.2	0.98859
22282.2	0.9962	22282.2	0.99706	22282.2	0.97717	22282.2	0.99013
22284.1	0.99709	22284.1	1.0042	22284.1	0.97459	22284.1	0.98207
22286.1	0.99853	22286.1	1.01068	22286.1	0.97434	22286.1	0.98558
22288	0.99997	22288	1.01652	22288	0.97832	22288	0.99233
22289.9	1.00313	22289.9	1.02058	22289.9	0.9831	22289.9	0.98982
22291.9	1.00643	22291.9	1.02401	22291.9	0.98443	22291.9	0.99141
22294.1	1.01067	22294.1	1.02655	22294.1	0.98989	22294.1	1.00516
22296	1.01498	22296	1.02785	22296	0.9972	22296	1.01821
22298	1.01923	22298	1.02858	22298	1.00299	22298	1.02219
22300.1	1.02347	22300.1	1.02895	22300.1	1.00922	22300.1	1.02217
22302.3	1.02703	22302.3	1.02911	22302.3	1.01575	22302.3	1.03441
22304.5	1.02873	22304.5	1.0293	22304.5	1.02489	22304.5	1.0552
22306.5	1.02953	22306.5	1.02969	22306.5	1.026	22306.5	1.05152
22308.4	1.02778	22308.4	1.02995	22308.4	1.02673	22308.4	1.05144
22310.3	1.02504	22310.3	1.03019	22310.3	1.02684	22310.3	1.04183
22312.3	1.02368	22312.3	1.03018	22312.3	1.01912	22312.3	1.03429
22314.2	1.0199	22314.2	1.02921	22314.2	1.01262	22314.2	1.03938
22316.2	1.01623	22316.2	1.02705	22316.2	1.01379	22316.2	1.04739
22318.4	1.0124	22318.4	1.02367	22318.4	1.00691	22318.4	1.02842
22320.6	1.00835	22320.6	1.0191	22320.6	0.99851	22320.6	1.01551
22322.5	1.00366	22322.5	1.01284	22322.5	0.9926	22322.5	1.00623
22324.5	0.99907	22324.5	1.00779	22324.5	0.99114	22324.5	1.00812
22326.6	0.99564	22326.6	1.0012	22326.6	0.98077	22326.6	0.98964
22328.6	0.99244	22328.6	0.99439	22328.6	0.97602	22328.6	0.98388
22330.5	0.99012	22330.5	0.9875	22330.5	0.9729	22330.5	0.98587
22332.5	0.98884	22332.5	0.98083	22332.5	0.96678	22332.5	0.99026
22334.4	0.98773	22334.4	0.97359	22334.4	0.9621	22334.4	0.98147
22336.4	0.98834	22336.4	0.96811	22336.4	0.96213	22336.4	0.97367
22338.3	0.98818	22338.3	0.96399	22338.3	0.965	22338.3	0.96946
22340.3	0.98911	22340.3	0.96102	22340.3	0.96855	22340.3	0.97963
22342.5	0.98941	22342.5	0.95973	22342.5	0.9702	22342.5	0.98241
22344.7	0.98943	22344.7	0.9601	22344.7	0.9671	22344.7	0.98753
22346.9	0.99007	22346.9	0.96195	22346.9	0.97187	22346.9	0.98115
22349.1	0.98958	22349.1	0.96496	22349.1	0.96768	22349.1	0.99831
22351	0.98961	22351	0.96828	22351	0.97206	22351	0.96981
22353	0.99014	22353	0.97199	22353	0.96953	22353	0.98742
22355.2	0.99104	22355.2	0.97623	22355.2	0.96927	22355.2	0.99608
22357.1	0.99198	22357.1	0.97996	22357.1	0.96569	22357.1	0.97418
22359.3	0.99395	22359.3	0.98506	22359.3	0.97162	22359.3	0.98063
22361	0.99511	22361	0.98941	22361	0.97277	22361	0.986

## Sheet: Fig. 1d
Ru1/CeO2 CO-adsorption DRIFTS
Wavenumber (cm-1)	Adsorbance (a.u.)	Wavenumber (cm-1)	Adsorbance (a.u.)	Wavenumber (cm-1)	Adsorbance (a.u.)	Wavenumber (cm-1)	Adsorbance (a.u.)	Wavenumber (cm-1)	Adsorbance (a.u.)	Wavenumber (cm-1)	Adsorbance (a.u.)	Wavenumber (cm-1)	Adsorbance (a.u.)	Wavenumber (cm-1)	Adsorbance (a.u.)
	2 min		6 min		10 min		14 min		18 min		22 min		26 min		30 min
2300.96	-0.00547	2300.96	-0.01224	2300.96	-0.01798	2300.96	-0.02324	2300.96	-0.0286	2300.96	-0.03417	2300.96	-0.03952	2300.96	-0.04438
2299.53	-0.00556	2299.53	-0.01239	2299.53	-0.01817	2299.53	-0.02342	2299.53	-0.0288	2299.53	-0.03434	2299.53	-0.03973	2299.53	-0.04459
2298.1	-0.00568	2298.1	-0.01252	2298.1	-0.01837	2298.1	-0.02358	2298.1	-0.02901	2298.1	-0.03453	2298.1	-0.03994	2298.1	-0.04481
2296.67	-0.00583	2296.67	-0.01263	2296.67	-0.01853	2296.67	-0.02372	2296.67	-0.0292	2296.67	-0.03473	2296.67	-0.04013	2296.67	-0.04503
2295.24	-0.00596	2295.24	-0.01271	2295.24	-0.01864	2295.24	-0.02383	2295.24	-0.02936	2295.24	-0.03491	2295.24	-0.04026	2295.24	-0.04523
2293.81	-0.00602	2293.81	-0.01277	2293.81	-0.0187	2293.81	-0.02393	2293.81	-0.02947	2293.81	-0.03504	2293.81	-0.04036	2293.81	-0.04541
2292.38	-0.00606	2292.38	-0.01284	2292.38	-0.01876	2292.38	-0.02403	2292.38	-0.02959	2292.38	-0.03517	2292.38	-0.04048	2292.38	-0.04559
2290.95	-0.0061	2290.95	-0.01294	2290.95	-0.01886	2290.95	-0.02415	2290.95	-0.0297	2290.95	-0.03529	2290.95	-0.04063	2290.95	-0.04577
2289.52	-0.00616	2289.52	-0.01303	2289.52	-0.01898	2289.52	-0.02425	2289.52	-0.02982	2289.52	-0.0354	2289.52	-0.04078	2289.52	-0.04592
2288.09	-0.00622	2288.09	-0.0131	2288.09	-0.01906	2288.09	-0.02433	2288.09	-0.02993	2288.09	-0.0355	2288.09	-0.0409	2288.09	-0.04601
2286.65	-0.00629	2286.65	-0.01317	2286.65	-0.01909	2286.65	-0.02442	2286.65	-0.03006	2286.65	-0.03561	2286.65	-0.04099	2286.65	-0.04611
2285.22	-0.00638	2285.22	-0.01327	2285.22	-0.01913	2285.22	-0.02454	2285.22	-0.03017	2285.22	-0.03574	2285.22	-0.04107	2285.22	-0.04622
2283.79	-0.00647	2283.79	-0.01338	2283.79	-0.01919	2283.79	-0.02466	2283.79	-0.03026	2283.79	-0.03585	2283.79	-0.04114	2283.79	-0.04634
2282.36	-0.00654	2282.36	-0.01347	2282.36	-0.01927	2282.36	-0.02474	2282.36	-0.03029	2282.36	-0.03592	2282.36	-0.0412	2282.36	-0.0464
2280.93	-0.00656	2280.93	-0.01351	2280.93	-0.01933	2280.93	-0.02479	2280.93	-0.03028	2280.93	-0.03593	2280.93	-0.04123	2280.93	-0.04639
2279.5	-0.00654	2279.5	-0.01349	2279.5	-0.01935	2279.5	-0.02479	2279.5	-0.03022	2279.5	-0.03589	2279.5	-0.04123	2279.5	-0.04633
2278.07	-0.0065	2278.07	-0.01343	2278.07	-0.01934	2278.07	-0.02476	2278.07	-0.03016	2278.07	-0.03582	2278.07	-0.0412	2278.07	-0.04625
2276.64	-0.00648	2276.64	-0.01339	2276.64	-0.01932	2276.64	-0.02471	2276.64	-0.03012	2276.64	-0.03576	2276.64	-0.04116	2276.64	-0.04619
2275.21	-0.00648	2275.21	-0.01339	2275.21	-0.01932	2275.21	-0.02467	2275.21	-0.03013	2275.21	-0.03573	2275.21	-0.04114	2275.21	-0.0462
2273.78	-0.00649	2273.78	-0.01345	2273.78	-0.01931	2273.78	-0.02464	2273.78	-0.03018	2273.78	-0.03573	2273.78	-0.04116	2273.78	-0.04624
2272.34	-0.0065	2272.34	-0.0135	2272.34	-0.01929	2272.34	-0.0246	2272.34	-0.03023	2272.34	-0.03572	2272.34	-0.04117	2272.34	-0.04627
2270.91	-0.00649	2270.91	-0.0135	2270.91	-0.01925	2270.91	-0.02457	2270.91	-0.03025	2270.91	-0.0357	2270.91	-0.04114	2270.91	-0.04627
2269.48	-0.00648	2269.48	-0.01345	2269.48	-0.0192	2269.48	-0.02455	2269.48	-0.03023	2269.48	-0.03567	2269.48	-0.04108	2269.48	-0.04626
2268.05	-0.00647	2268.05	-0.01338	2268.05	-0.01917	2268.05	-0.02455	2268.05	-0.0302	2268.05	-0.03566	2268.05	-0.04104	2268.05	-0.04623
2266.62	-0.00647	2266.62	-0.01335	2266.62	-0.01916	2266.62	-0.02455	2266.62	-0.03018	2266.62	-0.03569	2266.62	-0.04104	2266.62	-0.0462
2265.19	-0.00649	2265.19	-0.01336	2265.19	-0.01918	2265.19	-0.02456	2265.19	-0.03017	2265.19	-0.03574	2265.19	-0.04106	2265.19	-0.04616
2263.76	-0.0065	2263.76	-0.01338	2263.76	-0.0192	2263.76	-0.02456	2263.76	-0.03016	2263.76	-0.03576	2263.76	-0.04106	2263.76	-0.04613
2262.33	-0.00647	2262.33	-0.01337	2262.33	-0.01919	2262.33	-0.02454	2262.33	-0.03012	2262.33	-0.03575	2262.33	-0.04105	2262.33	-0.04611
2260.9	-0.00643	2260.9	-0.01331	2260.9	-0.01917	2260.9	-0.02449	2260.9	-0.03005	2260.9	-0.03572	2260.9	-0.04105	2260.9	-0.0461
2259.47	-0.00639	2259.47	-0.01327	2259.47	-0.01914	2259.47	-0.02446	2259.47	-0.03002	2259.47	-0.0357	2259.47	-0.04109	2259.47	-0.0461
2258.04	-0.00637	2258.04	-0.01327	2258.04	-0.01914	2258.04	-0.02447	2258.04	-0.03004	2258.04	-0.03571	2258.04	-0.04115	2258.04	-0.04612
2256.6	-0.00639	2256.6	-0.01331	2256.6	-0.01917	2256.6	-0.02452	2256.6	-0.0301	2256.6	-0.03574	2256.6	-0.04121	2256.6	-0.04618
2255.17	-0.00641	2255.17	-0.01335	2255.17	-0.01921	2255.17	-0.02457	2255.17	-0.03016	2255.17	-0.03579	2255.17	-0.04124	2255.17	-0.04622
2253.74	-0.00641	2253.74	-0.01334	2253.74	-0.01922	2253.74	-0.02458	2253.74	-0.03018	2253.74	-0.03583	2253.74	-0.04122	2253.74	-0.04623
2252.31	-0.00641	2252.31	-0.01331	2252.31	-0.0192	2252.31	-0.02456	2252.31	-0.03018	2252.31	-0.03585	2252.31	-0.04119	2252.31	-0.04622
2250.88	-0.00644	2250.88	-0.01328	2250.88	-0.01918	2250.88	-0.02455	2250.88	-0.03021	2250.88	-0.03585	2250.88	-0.04117	2250.88	-0.04623
2249.45	-0.00646	2249.45	-0.01328	2249.45	-0.01919	2249.45	-0.02455	2249.45	-0.03025	2249.45	-0.03584	2249.45	-0.04115	2249.45	-0.04626
2248.02	-0.00647	2248.02	-0.01329	2248.02	-0.01922	2248.02	-0.02457	2248.02	-0.03026	2248.02	-0.03583	2248.02	-0.04113	2248.02	-0.04628
2246.59	-0.00645	2246.59	-0.0133	2246.59	-0.01924	2246.59	-0.02459	2246.59	-0.03024	2246.59	-0.03581	2246.59	-0.04112	2246.59	-0.04628
2245.16	-0.0064	2245.16	-0.01329	2245.16	-0.01921	2245.16	-0.02458	2245.16	-0.03021	2245.16	-0.03579	2245.16	-0.04111	2245.16	-0.04625
2243.73	-0.00632	2243.73	-0.01326	2243.73	-0.01916	2243.73	-0.02453	2243.73	-0.03016	2243.73	-0.03578	2243.73	-0.04111	2243.73	-0.04622
2242.29	-0.00624	2242.29	-0.01322	2242.29	-0.01912	2242.29	-0.02447	2242.29	-0.03012	2242.29	-0.03578	2242.29	-0.04113	2242.29	-0.04619
2240.86	-0.00615	2240.86	-0.01317	2240.86	-0.01908	2240.86	-0.02443	2240.86	-0.0301	2240.86	-0.03577	2240.86	-0.04112	2240.86	-0.04618
2239.43	-0.00605	2239.43	-0.01311	2239.43	-0.01903	2239.43	-0.02442	2239.43	-0.03009	2239.43	-0.03573	2239.43	-0.04109	2239.43	-0.04619
2238	-0.00594	2238	-0.01303	2238	-0.01897	2238	-0.0244	2238	-0.0301	2238	-0.03569	2238	-0.04104	2238	-0.04618
2236.57	-0.00582	2236.57	-0.01293	2236.57	-0.01892	2236.57	-0.02436	2236.57	-0.03008	2236.57	-0.03563	2236.57	-0.041	2236.57	-0.04615
2235.14	-0.00568	2235.14	-0.01284	2235.14	-0.01885	2235.14	-0.02434	2235.14	-0.03004	2235.14	-0.03559	2235.14	-0.04098	2235.14	-0.04614
2233.71	-0.00551	2233.71	-0.01277	2233.71	-0.01879	2233.71	-0.02434	2233.71	-0.03001	2233.71	-0.03556	2233.71	-0.04097	2233.71	-0.04614
2232.28	-0.00529	2232.28	-0.01271	2232.28	-0.01874	2232.28	-0.02434	2232.28	-0.02999	2232.28	-0.03555	2232.28	-0.04095	2232.28	-0.04612
2230.85	-0.00503	2230.85	-0.01262	2230.85	-0.0187	2230.85	-0.02433	2230.85	-0.02998	2230.85	-0.03554	2230.85	-0.04092	2230.85	-0.04608
2229.42	-0.00474	2229.42	-0.01249	2229.42	-0.01864	2229.42	-0.02432	2229.42	-0.02997	2229.42	-0.03553	2229.42	-0.04088	2229.42	-0.04604
2227.99	-0.00442	2227.99	-0.01232	2227.99	-0.01857	2227.99	-0.02431	2227.99	-0.02993	2227.99	-0.03553	2227.99	-0.04086	2227.99	-0.04602
2226.55	-0.00405	2226.55	-0.01212	2226.55	-0.01847	2226.55	-0.02427	2226.55	-0.02988	2226.55	-0.03552	2226.55	-0.04087	2226.55	-0.04603
2225.12	-0.00361	2225.12	-0.0119	2225.12	-0.01836	2225.12	-0.02418	2225.12	-0.02981	2225.12	-0.03549	2225.12	-0.04089	2225.12	-0.04604
2223.69	-0.00309	2223.69	-0.01164	2223.69	-0.01823	2223.69	-0.02405	2223.69	-0.02976	2223.69	-0.03544	2223.69	-0.04088	2223.69	-0.04601
2222.26	-0.00247	2222.26	-0.01132	2222.26	-0.01807	2222.26	-0.02393	2222.26	-0.0297	2222.26	-0.03537	2222.26	-0.04082	2222.26	-0.04593
2220.83	-0.00178	2220.83	-0.01095	2220.83	-0.01789	2220.83	-0.02382	2220.83	-0.02963	2220.83	-0.0353	2220.83	-0.04073	2220.83	-0.04582
2219.4	-0.00098253	2219.4	-0.01055	2219.4	-0.0177	2219.4	-0.02371	2219.4	-0.02954	2219.4	-0.03525	2219.4	-0.04065	2219.4	-0.04571
2217.97	-8.25297e-05	2217.97	-0.01011	2217.97	-0.01752	2217.97	-0.0236	2217.97	-0.02946	2217.97	-0.03522	2217.97	-0.04059	2217.97	-0.04564
2216.54	0.00092747	2216.54	-0.00962	2216.54	-0.01731	2216.54	-0.02347	2216.54	-0.02938	2216.54	-0.03518	2216.54	-0.04053	2216.54	-0.04559
2215.11	0.00202	2215.11	-0.00907	2215.11	-0.01702	2215.11	-0.0233	2215.11	-0.02928	2215.11	-0.03512	2215.11	-0.04047	2215.11	-0.04555
2213.68	0.00324	2213.68	-0.00845	2213.68	-0.01666	2213.68	-0.02311	2213.68	-0.02916	2213.68	-0.03503	2213.68	-0.0404	2213.68	-0.04548
2212.24	0.00456	2212.24	-0.00777	2212.24	-0.01628	2212.24	-0.02291	2212.24	-0.02901	2212.24	-0.03492	2212.24	-0.04031	2212.24	-0.04542
2210.81	0.00594	2210.81	-0.00707	2210.81	-0.01591	2210.81	-0.0227	2210.81	-0.02885	2210.81	-0.0348	2210.81	-0.04021	2210.81	-0.04537
2209.38	0.00737	2209.38	-0.00633	2209.38	-0.01555	2209.38	-0.02249	2209.38	-0.0287	2209.38	-0.03467	2209.38	-0.04011	2209.38	-0.04534
2207.95	0.00884	2207.95	-0.00554	2207.95	-0.01518	2207.95	-0.02227	2207.95	-0.02856	2207.95	-0.03455	2207.95	-0.04001	2207.95	-0.0453
2206.52	0.01034	2206.52	-0.00468	2206.52	-0.01479	2206.52	-0.02203	2206.52	-0.02841	2206.52	-0.03443	2206.52	-0.03993	2206.52	-0.04522
2205.09	0.01188	2205.09	-0.00377	2205.09	-0.01433	2205.09	-0.02176	2205.09	-0.02822	2205.09	-0.03432	2205.09	-0.03984	2205.09	-0.0451
2203.66	0.01347	2203.66	-0.00282	2203.66	-0.01381	2203.66	-0.02144	2203.66	-0.028	2203.66	-0.0342	2203.66	-0.03973	2203.66	-0.04498
2202.23	0.01512	2202.23	-0.00183	2202.23	-0.01323	2202.23	-0.02108	2202.23	-0.02776	2202.23	-0.03403	2202.23	-0.03959	2202.23	-0.04488
2200.8	0.01685	2200.8	-0.000806723	2200.8	-0.01264	2200.8	-0.02071	2200.8	-0.02752	2200.8	-0.0338	2200.8	-0.03942	2200.8	-0.04478
2199.37	0.01862	2199.37	0.000213277	2199.37	-0.01204	2199.37	-0.02035	2199.37	-0.02731	2199.37	-0.03357	2199.37	-0.03926	2199.37	-0.04466
2197.94	0.02037	2197.94	0.00123	2197.94	-0.01146	2197.94	-0.02001	2197.94	-0.02714	2197.94	-0.03339	2197.94	-0.03912	2197.94	-0.04454
2196.5	0.02207	2196.5	0.00225	2196.5	-0.01088	2196.5	-0.0197	2196.5	-0.02696	2196.5	-0.03325	2196.5	-0.03899	2196.5	-0.04444
2195.07	0.02374	2195.07	0.00331	2195.07	-0.0103	2195.07	-0.0194	2195.07	-0.02672	2195.07	-0.03311	2195.07	-0.03886	2195.07	-0.04433
2193.64	0.02538	2193.64	0.0044	2193.64	-0.00968	2193.64	-0.01908	2193.64	-0.02645	2193.64	-0.03294	2193.64	-0.0387	2193.64	-0.0442
2192.21	0.02701	2192.21	0.00547	2192.21	-0.00905	2192.21	-0.01873	2192.21	-0.02618	2192.21	-0.03275	2192.21	-0.03852	2192.21	-0.04405
2190.78	0.02861	2190.78	0.00651	2190.78	-0.00844	2190.78	-0.01834	2190.78	-0.02594	2190.78	-0.03255	2190.78	-0.03833	2190.78	-0.0439
2189.35	0.03015	2189.35	0.00751	2189.35	-0.00783	2189.35	-0.01795	2189.35	-0.02571	2189.35	-0.03235	2189.35	-0.03816	2189.35	-0.04375
2187.92	0.03163	2187.92	0.00847	2187.92	-0.00725	2187.92	-0.01757	2187.92	-0.02548	2187.92	-0.03216	2187.92	-0.03802	2187.92	-0.0436
2186.49	0.03303	2186.49	0.00937	2186.49	-0.00671	2186.49	-0.01724	2186.49	-0.02525	2186.49	-0.03198	2186.49	-0.03791	2186.49	-0.04347
2185.06	0.03432	2185.06	0.01021	2185.06	-0.00622	2185.06	-0.01694	2185.06	-0.02501	2185.06	-0.03184	2185.06	-0.0378	2185.06	-0.04333
2183.63	0.03548	2183.63	0.011	2183.63	-0.00576	2183.63	-0.01665	2183.63	-0.02476	2183.63	-0.03169	2183.63	-0.03768	2183.63	-0.04318
2182.2	0.03655	2182.2	0.01176	2182.2	-0.00529	2182.2	-0.01634	2182.2	-0.02453	2182.2	-0.03153	2182.2	-0.03753	2182.2	-0.04302
2180.76	0.03752	2180.76	0.01247	2180.76	-0.00482	2180.76	-0.01605	2180.76	-0.02432	2180.76	-0.03136	2180.76	-0.03738	2180.76	-0.04288
2179.33	0.03839	2179.33	0.01309	2179.33	-0.00438	2179.33	-0.01578	2179.33	-0.02415	2179.33	-0.03118	2179.33	-0.03725	2179.33	-0.04277
2177.9	0.03915	2177.9	0.0136	2177.9	-0.00401	2177.9	-0.01556	2177.9	-0.024	2177.9	-0.03103	2177.9	-0.03716	2177.9	-0.04269
2176.47	0.03976	2176.47	0.01398	2176.47	-0.00373	2176.47	-0.01539	2176.47	-0.0239	2176.47	-0.03091	2176.47	-0.0371	2176.47	-0.04264
2175.04	0.04017	2175.04	0.01425	2175.04	-0.00358	2175.04	-0.0153	2175.04	-0.02386	2175.04	-0.03086	2175.04	-0.03707	2175.04	-0.04261
2173.61	0.04043	2173.61	0.01443	2173.61	-0.00352	2173.61	-0.01528	2173.61	-0.02384	2173.61	-0.03087	2173.61	-0.03708	2173.61	-0.04263
2172.18	0.04056	2172.18	0.01452	2172.18	-0.00353	2172.18	-0.0153	2172.18	-0.02384	2172.18	-0.03091	2172.18	-0.03709	2172.18	-0.04265
2170.75	0.04056	2170.75	0.01452	2170.75	-0.00357	2170.75	-0.01531	2170.75	-0.02384	2170.75	-0.03093	2170.75	-0.03709	2170.75	-0.04263
2169.32	0.04043	2169.32	0.01443	2169.32	-0.00366	2169.32	-0.01534	2169.32	-0.02386	2169.32	-0.03092	2169.32	-0.03707	2169.32	-0.04258
2167.89	0.04014	2167.89	0.01425	2167.89	-0.00382	2167.89	-0.01543	2167.89	-0.02392	2167.89	-0.03092	2167.89	-0.03705	2167.89	-0.04255
2166.45	0.03965	2166.45	0.01391	2166.45	-0.00405	2166.45	-0.01559	2166.45	-0.02404	2166.45	-0.03098	2166.45	-0.03708	2166.45	-0.0426
2165.02	0.03898	2165.02	0.01342	2165.02	-0.00433	2165.02	-0.01581	2165.02	-0.02419	2165.02	-0.0311	2165.02	-0.03715	2165.02	-0.04269
2163.59	0.03812	2163.59	0.0128	2163.59	-0.0047	2163.59	-0.01605	2163.59	-0.02435	2163.59	-0.03125	2163.59	-0.03727	2163.59	-0.0428
2162.16	0.03707	2162.16	0.01204	2162.16	-0.00517	2162.16	-0.01633	2162.16	-0.02453	2162.16	-0.0314	2162.16	-0.03744	2162.16	-0.04291
2160.73	0.03585	2160.73	0.01115	2160.73	-0.00573	2160.73	-0.01667	2160.73	-0.02474	2160.73	-0.03157	2160.73	-0.03764	2160.73	-0.04307
2159.3	0.0344	2159.3	0.01008	2159.3	-0.00638	2159.3	-0.01707	2159.3	-0.025	2159.3	-0.03177	2159.3	-0.03784	2159.3	-0.04326
2157.87	0.03269	2157.87	0.00884	2157.87	-0.0071	2157.87	-0.01751	2157.87	-0.02531	2157.87	-0.032	2157.87	-0.03801	2157.87	-0.04344
2156.44	0.03071	2156.44	0.00745	2156.44	-0.00788	2156.44	-0.01797	2156.44	-0.02564	2156.44	-0.03223	2156.44	-0.03815	2156.44	-0.04359
2155.01	0.02846	2155.01	0.00595	2155.01	-0.00871	2155.01	-0.01844	2155.01	-0.02596	2155.01	-0.03245	2155.01	-0.03829	2155.01	-0.04372
2153.58	0.0259	2153.58	0.00433	2153.58	-0.00962	2153.58	-0.01895	2153.58	-0.02628	2153.58	-0.03267	2153.58	-0.03847	2153.58	-0.04386
2152.15	0.02302	2152.15	0.00259	2152.15	-0.01063	2152.15	-0.01952	2152.15	-0.02662	2152.15	-0.03294	2152.15	-0.03869	2152.15	-0.04405
2150.71	0.01978	2150.71	0.000693277	2150.71	-0.0117	2150.71	-0.02014	2150.71	-0.02701	2150.71	-0.03326	2150.71	-0.03893	2150.71	-0.04427
2149.28	0.01614	2149.28	-0.00139	2149.28	-0.01281	2149.28	-0.02077	2149.28	-0.02742	2149.28	-0.03359	2149.28	-0.03916	2149.28	-0.04449
2147.85	0.01216	2147.85	-0.0036	2147.85	-0.01394	2147.85	-0.02139	2147.85	-0.02781	2147.85	-0.03389	2147.85	-0.03941	2147.85	-0.0447
2146.42	0.00769	2146.42	-0.00598	2146.42	-0.01511	2146.42	-0.02204	2146.42	-0.02822	2146.42	-0.0342	2146.42	-0.03967	2146.42	-0.04491
2144.99	0.00299	2144.99	-0.00838	2144.99	-0.01628	2144.99	-0.02269	2144.99	-0.02863	2144.99	-0.0345	2144.99	-0.03994	2144.99	-0.04512
2143.56	-0.00021253	2143.56	-0.00997	2143.56	-0.01707	2143.56	-0.02311	2143.56	-0.02891	2143.56	-0.03468	2143.56	-0.04011	2143.56	-0.04525
2142.13	8.74703e-05	2142.13	-0.00982	2142.13	-0.01702	2142.13	-0.02305	2142.13	-0.02888	2142.13	-0.03462	2142.13	-0.04008	2142.13	-0.04523
2140.7	0.00363	2140.7	-0.00806	2140.7	-0.0162	2140.7	-0.02254	2140.7	-0.02858	2140.7	-0.03436	2140.7	-0.03988	2140.7	-0.04506
2139.27	0.00821	2139.27	-0.00573	2139.27	-0.01507	2139.27	-0.02186	2139.27	-0.02817	2139.27	-0.03403	2139.27	-0.03961	2139.27	-0.04482
2137.84	0.01237	2137.84	-0.00354	2137.84	-0.01397	2137.84	-0.02124	2137.84	-0.02775	2137.84	-0.03374	2137.84	-0.03935	2137.84	-0.04456
2136.4	0.01603	2136.4	-0.00154	2136.4	-0.01294	2136.4	-0.0207	2136.4	-0.02738	2136.4	-0.03349	2136.4	-0.03911	2136.4	-0.04434
2134.97	0.01923	2134.97	0.000243277	2134.97	-0.01197	2134.97	-0.02021	2134.97	-0.02705	2134.97	-0.03326	2134.97	-0.03889	2134.97	-0.04417
2133.54	0.02194	2133.54	0.00182	2133.54	-0.01106	2133.54	-0.01973	2133.54	-0.02673	2133.54	-0.03304	2133.54	-0.03869	2133.54	-0.04404
2132.11	0.02429	2132.11	0.00326	2132.11	-0.01019	2132.11	-0.01923	2132.11	-0.02641	2132.11	-0.03279	2132.11	-0.03848	2132.11	-0.04388
2130.68	0.02625	2130.68	0.00457	2130.68	-0.00939	2130.68	-0.01873	2130.68	-0.0261	2130.68	-0.03252	2130.68	-0.03828	2130.68	-0.04372
2129.25	0.0278	2129.25	0.0057	2129.25	-0.00874	2129.25	-0.01831	2129.25	-0.02584	2129.25	-0.03228	2129.25	-0.03813	2129.25	-0.04357
2127.82	0.02912	2127.82	0.00669	2127.82	-0.00821	2127.82	-0.01798	2127.82	-0.02563	2127.82	-0.03208	2127.82	-0.03803	2127.82	-0.04347
2126.39	0.0303	2126.39	0.00756	2126.39	-0.00775	2126.39	-0.01772	2126.39	-0.02545	2126.39	-0.03195	2126.39	-0.03795	2126.39	-0.04339
2124.96	0.03131	2124.96	0.00828	2124.96	-0.00734	2124.96	-0.01751	2124.96	-0.02528	2124.96	-0.03185	2124.96	-0.03786	2124.96	-0.0433
2123.53	0.03216	2123.53	0.00884	2123.53	-0.00698	2123.53	-0.01732	2123.53	-0.02512	2123.53	-0.03179	2123.53	-0.03774	2123.53	-0.0432
2122.1	0.03282	2122.1	0.00927	2122.1	-0.00669	2122.1	-0.01716	2122.1	-0.02497	2122.1	-0.03172	2122.1	-0.03764	2122.1	-0.0431
2120.66	0.03323	2120.66	0.00954	2120.66	-0.0065	2120.66	-0.01703	2120.66	-0.02487	2120.66	-0.03167	2120.66	-0.03756	2120.66	-0.04303
2119.23	0.03345	2119.23	0.00975	2119.23	-0.00638	2119.23	-0.01692	2119.23	-0.0248	2119.23	-0.03161	2119.23	-0.03751	2119.23	-0.04297
2117.8	0.03353	2117.8	0.00989	2117.8	-0.0063	2117.8	-0.01683	2117.8	-0.02475	2117.8	-0.03156	2117.8	-0.03744	2117.8	-0.04292
2116.37	0.03342	2116.37	0.00992	2116.37	-0.00625	2116.37	-0.01678	2116.37	-0.02473	2116.37	-0.0315	2116.37	-0.03739	2116.37	-0.04289
2114.94	0.03319	2114.94	0.00983	2114.94	-0.00623	2114.94	-0.01678	2114.94	-0.02474	2114.94	-0.03147	2114.94	-0.03739	2114.94	-0.04288
2113.51	0.03283	2113.51	0.00961	2113.51	-0.00629	2113.51	-0.01685	2113.51	-0.02478	2113.51	-0.03149	2113.51	-0.03745	2113.51	-0.04292
2112.08	0.03228	2112.08	0.00925	2112.08	-0.00643	2112.08	-0.01696	2112.08	-0.02486	2112.08	-0.03157	2112.08	-0.03755	2112.08	-0.04299
2110.65	0.03162	2110.65	0.00884	2110.65	-0.00662	2110.65	-0.01706	2110.65	-0.02495	2110.65	-0.03166	2110.65	-0.03763	2110.65	-0.04306
2109.22	0.03094	2109.22	0.00845	2109.22	-0.00682	2109.22	-0.01714	2109.22	-0.02501	2109.22	-0.03173	2109.22	-0.03767	2109.22	-0.0431
2107.79	0.03016	2107.79	0.00801	2107.79	-0.00707	2107.79	-0.01723	2107.79	-0.02506	2107.79	-0.03179	2107.79	-0.0377	2107.79	-0.04311
2106.35	0.02927	2106.35	0.00751	2106.35	-0.00738	2106.35	-0.01738	2106.35	-0.02513	2106.35	-0.03187	2106.35	-0.03773	2106.35	-0.04313
2104.92	0.02836	2104.92	0.00699	2104.92	-0.00771	2104.92	-0.01754	2104.92	-0.02521	2104.92	-0.03196	2104.92	-0.03777	2104.92	-0.04317
2103.49	0.02741	2103.49	0.00642	2103.49	-0.00802	2103.49	-0.01773	2103.49	-0.02532	2103.49	-0.03203	2103.49	-0.03781	2103.49	-0.04322
2102.06	0.02643	2102.06	0.0058	2102.06	-0.00833	2102.06	-0.01792	2102.06	-0.02544	2102.06	-0.03206	2102.06	-0.03785	2102.06	-0.04326
2100.63	0.02552	2100.63	0.0052	2100.63	-0.00865	2100.63	-0.01811	2100.63	-0.02556	2100.63	-0.03209	2100.63	-0.0379	2100.63	-0.04328
2099.2	0.02455	2099.2	0.0046	2099.2	-0.00902	2099.2	-0.01832	2099.2	-0.02571	2099.2	-0.03216	2099.2	-0.03796	2099.2	-0.04333
2097.77	0.02347	2097.77	0.00396	2097.77	-0.00944	2097.77	-0.01855	2097.77	-0.02589	2097.77	-0.03226	2097.77	-0.03803	2097.77	-0.04341
2096.34	0.0224	2096.34	0.00332	2096.34	-0.00984	2096.34	-0.01877	2096.34	-0.02607	2096.34	-0.03237	2096.34	-0.03811	2096.34	-0.04351
2094.91	0.02135	2094.91	0.00267	2094.91	-0.01022	2094.91	-0.01901	2094.91	-0.02624	2094.91	-0.03248	2094.91	-0.03819	2094.91	-0.0436
2093.48	0.02028	2093.48	0.00198	2093.48	-0.01062	2093.48	-0.01924	2093.48	-0.0264	2093.48	-0.03262	2093.48	-0.03828	2093.48	-0.04368
2092.05	0.0193	2092.05	0.00134	2092.05	-0.01097	2092.05	-0.01943	2092.05	-0.02652	2092.05	-0.03273	2092.05	-0.03835	2092.05	-0.04374
2090.61	0.01837	2090.61	0.000743277	2090.61	-0.0113	2090.61	-0.01959	2090.61	-0.02661	2090.61	-0.03281	2090.61	-0.0384	2090.61	-0.04378
2089.18	0.01736	2089.18	0.000103277	2089.18	-0.01164	2089.18	-0.01976	2089.18	-0.02671	2089.18	-0.03287	2089.18	-0.03847	2089.18	-0.04385
2087.75	0.01638	2087.75	-0.000526723	2087.75	-0.012	2087.75	-0.01995	2087.75	-0.02683	2087.75	-0.03294	2087.75	-0.03857	2087.75	-0.04392
2086.32	0.01547	2086.32	-0.00112	2086.32	-0.01231	2086.32	-0.02013	2086.32	-0.02695	2086.32	-0.03302	2086.32	-0.03867	2086.32	-0.04397
2084.89	0.01452	2084.89	-0.00171	2084.89	-0.0126	2084.89	-0.0203	2084.89	-0.02704	2084.89	-0.03309	2084.89	-0.03875	2084.89	-0.04401
2083.46	0.01361	2083.46	-0.00226	2083.46	-0.01286	2083.46	-0.02046	2083.46	-0.02711	2083.46	-0.03315	2083.46	-0.0388	2083.46	-0.04406
2082.03	0.0128	2082.03	-0.00273	2082.03	-0.01309	2082.03	-0.02062	2082.03	-0.02719	2082.03	-0.03321	2082.03	-0.03885	2082.03	-0.04412
2080.6	0.01197	2080.6	-0.00319	2080.6	-0.01333	2080.6	-0.02081	2080.6	-0.0273	2080.6	-0.03328	2080.6	-0.03891	2080.6	-0.04419
2079.17	0.01117	2079.17	-0.00362	2079.17	-0.01357	2079.17	-0.02098	2079.17	-0.02741	2079.17	-0.03336	2079.17	-0.03898	2079.17	-0.04426
2077.74	0.01049	2077.74	-0.00401	2077.74	-0.0138	2077.74	-0.02111	2077.74	-0.02748	2077.74	-0.03346	2077.74	-0.03906	2077.74	-0.04431
2076.3	0.00988	2076.3	-0.00438	2076.3	-0.01403	2076.3	-0.0212	2076.3	-0.02754	2076.3	-0.03354	2076.3	-0.03912	2076.3	-0.04435
2074.87	0.00958	2074.87	-0.00459	2074.87	-0.01417	2074.87	-0.02123	2074.87	-0.02757	2074.87	-0.03358	2074.87	-0.03914	2074.87	-0.04436
2073.44	0.01043	2073.44	-0.00424	2073.44	-0.014	2073.44	-0.02115	2073.44	-0.02753	2073.44	-0.03355	2073.44	-0.03911	2073.44	-0.04432
2072.01	0.01397	2072.01	-0.00255	2072.01	-0.01317	2072.01	-0.02079	2072.01	-0.02732	2072.01	-0.0334	2072.01	-0.03899	2072.01	-0.04421
2070.58	0.02301	2070.58	0.00189	2070.58	-0.01102	2070.58	-0.01981	2070.58	-0.02678	2070.58	-0.03305	2070.58	-0.03874	2070.58	-0.044
2069.15	0.04109	2069.15	0.01088	2069.15	-0.00668	2069.15	-0.01781	2069.15	-0.02567	2069.15	-0.03234	2069.15	-0.03824	2069.15	-0.04361
2067.72	0.07002	2067.72	0.02533	2067.72	0.000314737	2067.72	-0.01457	2067.72	-0.02389	2067.72	-0.03118	2067.72	-0.03742	2067.72	-0.04299
2066.29	0.10755	2066.29	0.04395	2066.29	0.00933	2066.29	-0.01042	2066.29	-0.02163	2066.29	-0.02971	2066.29	-0.03636	2066.29	-0.04219
2064.86	0.14623	2064.86	0.06282	2064.86	0.0184	2064.86	-0.00628	2064.86	-0.0194	2064.86	-0.02829	2064.86	-0.03535	2064.86	-0.04143
2063.43	0.17756	2063.43	0.0779	2063.43	0.02559	2063.43	-0.00302	2063.43	-0.01769	2063.43	-0.02722	2063.43	-0.0346	2063.43	-0.0409
2062	0.20197	2062	0.09003	2062	0.03142	2062	-0.000361607	2062	-0.01633	2062	-0.02639	2062	-0.03402	2062	-0.04052
2060.56	0.22905	2060.56	0.10413	2060.56	0.03831	2060.56	0.00283	2060.56	-0.01465	2060.56	-0.02536	2060.56	-0.0333	2060.56	-0.04001
2059.13	0.26121	2059.13	0.12073	2059.13	0.04638	2059.13	0.00654	2059.13	-0.01264	2059.13	-0.02411	2059.13	-0.03241	2059.13	-0.03936
2057.7	0.28313	2057.7	0.13169	2057.7	0.05163	2057.7	0.00894	2057.7	-0.01132	2057.7	-0.02326	2057.7	-0.03182	2057.7	-0.03891
2056.27	0.27765	2056.27	0.12889	2056.27	0.05026	2056.27	0.00832	2056.27	-0.01162	2056.27	-0.02342	2056.27	-0.03196	2056.27	-0.03896
2054.84	0.24963	2054.84	0.11472	2054.84	0.04341	2054.84	0.00516	2054.84	-0.01331	2054.84	-0.02446	2054.84	-0.03272	2054.84	-0.03947
2053.41	0.21722	2053.41	0.09807	2053.41	0.03527	2053.41	0.00139	2053.41	-0.01535	2053.41	-0.02576	2053.41	-0.03364	2053.41	-0.04011
2051.98	0.18966	2051.98	0.08396	2051.98	0.02836	2051.98	-0.00181	2051.98	-0.01709	2051.98	-0.02689	2051.98	-0.03441	2051.98	-0.04069
2050.55	0.16448	2050.55	0.07141	2050.55	0.0223	2050.55	-0.00459	2050.55	-0.01861	2050.55	-0.02788	2050.55	-0.03509	2050.55	-0.04122
2049.12	0.13697	2049.12	0.05792	2049.12	0.01585	2049.12	-0.00756	2049.12	-0.02022	2049.12	-0.02891	2049.12	-0.03578	2049.12	-0.0418
2047.69	0.10681	2047.69	0.04313	2047.69	0.0088	2047.69	-0.01082	2047.69	-0.02196	2047.69	-0.03003	2047.69	-0.03654	2047.69	-0.04242
2046.25	0.0774	2046.25	0.02867	2046.25	0.0019	2046.25	-0.01398	2046.25	-0.02366	2046.25	-0.03111	2046.25	-0.03729	2046.25	-0.04299
2044.82	0.05223	2044.82	0.01627	2044.82	-0.00401	2044.82	-0.01666	2044.82	-0.02511	2044.82	-0.03199	2044.82	-0.03791	2044.82	-0.04343
2043.39	0.033	2043.39	0.00681	2043.39	-0.00853	2043.39	-0.01868	2043.39	-0.02621	2043.39	-0.03264	2043.39	-0.03837	2043.39	-0.04374
2041.96	0.0197	2041.96	0.000273277	2041.96	-0.01165	2041.96	-0.02009	2041.96	-0.02698	2041.96	-0.0331	2041.96	-0.03869	2041.96	-0.04396
2040.53	0.01125	2040.53	-0.00387	2040.53	-0.01364	2040.53	-0.02101	2040.53	-0.02748	2040.53	-0.03343	2040.53	-0.03892	2040.53	-0.04415
2039.1	0.0062	2039.1	-0.00634	2039.1	-0.01484	2039.1	-0.02161	2039.1	-0.0278	2039.1	-0.03367	2039.1	-0.0391	2039.1	-0.0443
2037.67	0.00333	2037.67	-0.00772	2037.67	-0.01554	2037.67	-0.02198	2037.67	-0.028	2037.67	-0.03381	2037.67	-0.03922	2037.67	-0.04441
2036.24	0.00174	2036.24	-0.00847	2036.24	-0.01595	2036.24	-0.02219	2036.24	-0.02812	2036.24	-0.03386	2036.24	-0.03929	2036.24	-0.04445
2034.81	0.00077747	2034.81	-0.00892	2034.81	-0.01619	2034.81	-0.0223	2034.81	-0.02821	2034.81	-0.03389	2034.81	-0.03932	2034.81	-0.04446
2033.38	0.00013747	2033.38	-0.00923	2033.38	-0.01633	2033.38	-0.02236	2033.38	-0.02826	2033.38	-0.03391	2033.38	-0.03934	2033.38	-0.04444
2031.95	-0.00022253	2031.95	-0.00941	2031.95	-0.01638	2031.95	-0.02238	2031.95	-0.02827	2031.95	-0.03392	2031.95	-0.03936	2031.95	-0.0444
2030.51	-0.00038253	2030.51	-0.00949	2030.51	-0.01637	2030.51	-0.02238	2030.51	-0.02824	2030.51	-0.03391	2030.51	-0.03937	2030.51	-0.04436
2029.08	-0.00035253	2029.08	-0.00946	2029.08	-0.01634	2029.08	-0.02237	2029.08	-0.02819	2029.08	-0.03389	2029.08	-0.03936	2029.08	-0.04434
2027.65	-0.00010253	2027.65	-0.00932	2027.65	-0.01628	2027.65	-0.02234	2027.65	-0.02814	2027.65	-0.03386	2027.65	-0.03931	2027.65	-0.04433
2026.22	0.00022747	2026.22	-0.00913	2026.22	-0.0162	2026.22	-0.02228	2026.22	-0.02811	2026.22	-0.03383	2026.22	-0.03926	2026.22	-0.04433
2024.79	0.00045747	2024.79	-0.00901	2024.79	-0.01614	2024.79	-0.02222	2024.79	-0.02808	2024.79	-0.0338	2024.79	-0.03921	2024.79	-0.04434
2023.36	0.00061747	2023.36	-0.00896	2023.36	-0.0161	2023.36	-0.02216	2023.36	-0.02804	2023.36	-0.03377	2023.36	-0.03918	2023.36	-0.04434
2021.93	0.00082747	2021.93	-0.00889	2021.93	-0.01605	2021.93	-0.02212	2021.93	-0.02801	2021.93	-0.03374	2021.93	-0.03915	2021.93	-0.04432
2020.5	0.00115	2020.5	-0.00874	2020.5	-0.01597	2020.5	-0.02208	2020.5	-0.02798	2020.5	-0.0337	2020.5	-0.03908	2020.5	-0.04426
2019.07	0.00148	2019.07	-0.00854	2019.07	-0.01585	2019.07	-0.02203	2019.07	-0.02791	2019.07	-0.03362	2019.07	-0.03897	2019.07	-0.04413
2017.64	0.00148	2017.64	-0.00849	2017.64	-0.0158	2017.64	-0.022	2017.64	-0.02784	2017.64	-0.03353	2017.64	-0.03888	2017.64	-0.04401
2016.21	0.00098747	2016.21	-0.00872	2016.21	-0.01591	2016.21	-0.02205	2016.21	-0.02784	2016.21	-0.03352	2016.21	-0.0389	2016.21	-0.04401
2014.77	0.00023747	2014.77	-0.00912	2014.77	-0.01615	2014.77	-0.02216	2014.77	-0.02794	2014.77	-0.03362	2014.77	-0.03901	2014.77	-0.04415
2013.34	-0.00046253	2013.34	-0.00951	2013.34	-0.01642	2013.34	-0.02229	2013.34	-0.02808	2013.34	-0.03378	2013.34	-0.03916	2013.34	-0.04432
2011.91	-0.00108	2011.91	-0.00982	2011.91	-0.01664	2011.91	-0.02241	2011.91	-0.02819	2011.91	-0.0339	2011.91	-0.03927	2011.91	-0.04442
2010.48	-0.00164	2010.48	-0.01008	2010.48	-0.01676	2010.48	-0.02248	2010.48	-0.02824	2010.48	-0.03394	2010.48	-0.03931	2010.48	-0.04443
2009.05	-0.00214	2009.05	-0.01032	2009.05	-0.01681	2009.05	-0.02251	2009.05	-0.02827	2009.05	-0.03391	2009.05	-0.03931	2009.05	-0.04439
2007.62	-0.00263	2007.62	-0.01057	2007.62	-0.01688	2007.62	-0.02252	2007.62	-0.02829	2007.62	-0.03389	2007.62	-0.0393	2007.62	-0.04437
2006.19	-0.0031	2006.19	-0.0108	2006.19	-0.017	2006.19	-0.02256	2006.19	-0.02835	2006.19	-0.0339	2006.19	-0.03932	2006.19	-0.04438
2004.76	-0.00346	2004.76	-0.01097	2004.76	-0.01712	2004.76	-0.02264	2004.76	-0.02842	2004.76	-0.03394	2004.76	-0.03936	2004.76	-0.04442
2003.33	-0.00369	2003.33	-0.01107	2003.33	-0.0172	2003.33	-0.02272	2003.33	-0.02844	2003.33	-0.03397	2003.33	-0.03937	2003.33	-0.04445
2001.9	-0.00381	2001.9	-0.01111	2001.9	-0.01723	2001.9	-0.02273	2001.9	-0.02842	2001.9	-0.03396	2001.9	-0.03934	2001.9	-0.04444
2000.46	-0.00383	2000.46	-0.01109	2000.46	-0.01721	2000.46	-0.0227	2000.46	-0.02837	2000.46	-0.03392	2000.46	-0.03929	2000.46	-0.0444
1999.03	-0.0038	1999.03	-0.01105	1999.03	-0.01718	1999.03	-0.02266	1999.03	-0.02832	1999.03	-0.03389	1999.03	-0.03924	1999.03	-0.04434
1997.6	-0.00375	1997.6	-0.01101	1997.6	-0.01716	1997.6	-0.02264	1997.6	-0.0283	1997.6	-0.03387	1997.6	-0.03921	1997.6	-0.0443
1996.17	-0.00364	1996.17	-0.01097	1996.17	-0.01711	1996.17	-0.0226	1996.17	-0.02828	1996.17	-0.03384	1996.17	-0.03916	1996.17	-0.04425
1994.74	-0.00346	1994.74	-0.01088	1994.74	-0.01701	1994.74	-0.02251	1994.74	-0.02818	1994.74	-0.03376	1994.74	-0.03903	1994.74	-0.04415
1993.31	-0.00329	1993.31	-0.01077	1993.31	-0.01688	1993.31	-0.02237	1993.31	-0.02803	1993.31	-0.03363	1993.31	-0.03885	1993.31	-0.04397
1991.88	-0.00319	1991.88	-0.01067	1991.88	-0.01677	1991.88	-0.02225	1991.88	-0.02788	1991.88	-0.03351	1991.88	-0.03874	1991.88	-0.04381
1990.45	-0.00321	1990.45	-0.01065	1990.45	-0.01676	1990.45	-0.02223	1990.45	-0.02784	1990.45	-0.03348	1990.45	-0.03879	1990.45	-0.04377
1989.02	-0.00334	1989.02	-0.01071	1989.02	-0.01682	1989.02	-0.0223	1989.02	-0.02791	1989.02	-0.03355	1989.02	-0.03892	1989.02	-0.04385
1987.59	-0.00348	1987.59	-0.0108	1987.59	-0.0169	1987.59	-0.02241	1987.59	-0.02801	1987.59	-0.03366	1987.59	-0.03904	1987.59	-0.04398
1986.16	-0.00359	1986.16	-0.0109	1986.16	-0.01699	1986.16	-0.02251	1986.16	-0.02811	1986.16	-0.03377	1986.16	-0.03913	1986.16	-0.04412
1984.72	-0.00369	1984.72	-0.01099	1984.72	-0.01706	1984.72	-0.02259	1984.72	-0.02817	1984.72	-0.03384	1984.72	-0.03918	1984.72	-0.04423
1983.29	-0.00375	1983.29	-0.01105	1983.29	-0.01711	1983.29	-0.02263	1983.29	-0.02819	1983.29	-0.03386	1983.29	-0.0392	1983.29	-0.04429
1981.86	-0.00379	1981.86	-0.01109	1981.86	-0.01714	1981.86	-0.02263	1981.86	-0.02822	1981.86	-0.03386	1981.86	-0.03921	1981.86	-0.04431
1980.43	-0.00382	1980.43	-0.01111	1980.43	-0.01716	1980.43	-0.02262	1980.43	-0.02826	1980.43	-0.03385	1980.43	-0.03922	1980.43	-0.04434
1979	-0.00383	1979	-0.01112	1979	-0.01716	1979	-0.02261	1979	-0.02829	1979	-0.03386	1979	-0.03923	1979	-0.04435
1977.57	-0.00386	1977.57	-0.01111	1977.57	-0.01717	1977.57	-0.0226	1977.57	-0.02829	1977.57	-0.03386	1977.57	-0.03922	1977.57	-0.04434
1976.14	-0.00393	1976.14	-0.01113	1976.14	-0.01719	1976.14	-0.02261	1976.14	-0.02828	1976.14	-0.03386	1976.14	-0.03921	1976.14	-0.04432
1974.71	-0.00405	1974.71	-0.01116	1974.71	-0.01722	1974.71	-0.02261	1974.71	-0.02827	1974.71	-0.03388	1974.71	-0.0392	1974.71	-0.0443
1973.28	-0.00415	1973.28	-0.01121	1973.28	-0.01723	1973.28	-0.02261	1973.28	-0.02829	1973.28	-0.03389	1973.28	-0.0392	1973.28	-0.04429
1971.85	-0.00422	1971.85	-0.01124	1971.85	-0.01722	1971.85	-0.0226	1971.85	-0.02829	1971.85	-0.0339	1971.85	-0.03918	1971.85	-0.04427
1970.41	-0.00425	1970.41	-0.01122	1970.41	-0.01718	1970.41	-0.02255	1970.41	-0.02823	1970.41	-0.03384	1970.41	-0.03909	1970.41	-0.04419
1968.98	-0.00422	1968.98	-0.01114	1968.98	-0.01711	1968.98	-0.02244	1968.98	-0.02809	1968.98	-0.03371	1968.98	-0.03893	1968.98	-0.04402
1967.55	-0.00419	1967.55	-0.01105	1967.55	-0.01704	1967.55	-0.02232	1967.55	-0.02795	1967.55	-0.03356	1967.55	-0.03878	1967.55	-0.04384
1966.12	-0.00423	1966.12	-0.01105	1966.12	-0.01704	1966.12	-0.02229	1966.12	-0.02794	1966.12	-0.0335	1966.12	-0.03876	1966.12	-0.04381
1964.69	-0.00434	1964.69	-0.01116	1964.69	-0.01713	1964.69	-0.0224	1964.69	-0.02805	1964.69	-0.03359	1964.69	-0.03889	1964.69	-0.04396
1963.26	-0.00445	1963.26	-0.01131	1963.26	-0.01727	1963.26	-0.02256	1963.26	-0.0282	1963.26	-0.03374	1963.26	-0.03905	1963.26	-0.04415
1961.83	-0.00452	1961.83	-0.01143	1961.83	-0.01735	1961.83	-0.02268	1961.83	-0.02829	1961.83	-0.03387	1961.83	-0.03917	1961.83	-0.04427
1960.4	-0.00453	1960.4	-0.01148	1960.4	-0.01737	1960.4	-0.02272	1960.4	-0.02834	1960.4	-0.03393	1960.4	-0.03923	1960.4	-0.04432
1958.97	-0.00452	1958.97	-0.01149	1958.97	-0.01735	1958.97	-0.02272	1958.97	-0.02835	1958.97	-0.03394	1958.97	-0.03926	1958.97	-0.04432
1957.54	-0.00452	1957.54	-0.01148	1957.54	-0.01732	1957.54	-0.0227	1957.54	-0.02833	1957.54	-0.0339	1957.54	-0.03923	1957.54	-0.04429
1956.11	-0.0045	1956.11	-0.01144	1956.11	-0.01729	1956.11	-0.02266	1956.11	-0.02829	1956.11	-0.03384	1956.11	-0.03916	1956.11	-0.04423
1954.67	-0.00449	1954.67	-0.0114	1954.67	-0.01726	1954.67	-0.02263	1954.67	-0.02826	1954.67	-0.03378	1954.67	-0.03909	1954.67	-0.04419
1953.24	-0.00448	1953.24	-0.01138	1953.24	-0.01723	1953.24	-0.02263	1953.24	-0.02825	1953.24	-0.03378	1953.24	-0.03906	1953.24	-0.04416
1951.81	-0.00447	1951.81	-0.01137	1951.81	-0.01721	1951.81	-0.02264	1951.81	-0.02824	1951.81	-0.0338	1951.81	-0.03906	1951.81	-0.04415
1950.38	-0.00446	1950.38	-0.01135	1950.38	-0.0172	1950.38	-0.02265	1950.38	-0.02821	1950.38	-0.03381	1950.38	-0.03906	1950.38	-0.04412
1948.95	-0.00447	1948.95	-0.01134	1948.95	-0.01718	1948.95	-0.02265	1948.95	-0.02817	1948.95	-0.03381	1948.95	-0.03906	1948.95	-0.04408
1947.52	-0.0045	1947.52	-0.01133	1947.52	-0.01715	1947.52	-0.02262	1947.52	-0.02814	1947.52	-0.03377	1947.52	-0.03903	1947.52	-0.04402
1946.09	-0.00451	1946.09	-0.0113	1946.09	-0.01708	1946.09	-0.02254	1946.09	-0.02808	1946.09	-0.03366	1946.09	-0.03894	1946.09	-0.04389
1944.66	-0.00445	1944.66	-0.01122	1944.66	-0.01696	1944.66	-0.02242	1944.66	-0.02795	1944.66	-0.03347	1944.66	-0.03877	1944.66	-0.04368
1943.23	-0.00434	1943.23	-0.01111	1943.23	-0.01685	1943.23	-0.02229	1943.23	-0.02779	1943.23	-0.03328	1943.23	-0.03857	1943.23	-0.04348
1941.8	-0.00426	1941.8	-0.01105	1941.8	-0.01683	1941.8	-0.02226	1941.8	-0.02772	1941.8	-0.03324	1941.8	-0.03851	1941.8	-0.04346
1940.36	-0.00431	1940.36	-0.01111	1940.36	-0.01694	1940.36	-0.02238	1940.36	-0.02782	1940.36	-0.03339	1940.36	-0.03864	1940.36	-0.04367
1938.93	-0.00444	1938.93	-0.01123	1938.93	-0.0171	1938.93	-0.02255	1938.93	-0.028	1938.93	-0.0336	1938.93	-0.03886	1938.93	-0.04394
1937.5	-0.00453	1937.5	-0.01133	1937.5	-0.0172	1937.5	-0.02266	1937.5	-0.02813	1937.5	-0.03373	1937.5	-0.03902	1937.5	-0.04412
1936.07	-0.00455	1936.07	-0.01137	1936.07	-0.01724	1936.07	-0.02268	1936.07	-0.02818	1936.07	-0.03376	1936.07	-0.03909	1936.07	-0.04417
1934.64	-0.00452	1934.64	-0.01136	1934.64	-0.01725	1934.64	-0.02266	1934.64	-0.02819	1934.64	-0.03375	1934.64	-0.03909	1934.64	-0.04415
1933.21	-0.00448	1933.21	-0.01134	1933.21	-0.01726	1933.21	-0.02264	1933.21	-0.0282	1933.21	-0.03376	1933.21	-0.03909	1933.21	-0.04413
1931.78	-0.00448	1931.78	-0.01134	1931.78	-0.01727	1931.78	-0.02265	1931.78	-0.02822	1931.78	-0.03379	1931.78	-0.03911	1931.78	-0.04414
1930.35	-0.00452	1930.35	-0.01136	1930.35	-0.01727	1930.35	-0.02265	1930.35	-0.02823	1930.35	-0.03382	1930.35	-0.03913	1930.35	-0.04415
1928.92	-0.00456	1928.92	-0.01137	1928.92	-0.01726	1928.92	-0.02262	1928.92	-0.0282	1928.92	-0.03383	1928.92	-0.03913	1928.92	-0.04415
1927.49	-0.00459	1927.49	-0.01138	1927.49	-0.01722	1927.49	-0.02257	1927.49	-0.02815	1927.49	-0.03379	1927.49	-0.03908	1927.49	-0.0441
1926.06	-0.00457	1926.06	-0.01133	1926.06	-0.01714	1926.06	-0.02248	1926.06	-0.02805	1926.06	-0.03367	1926.06	-0.03894	1926.06	-0.04397
1924.62	-0.00445	1924.62	-0.01121	1924.62	-0.017	1924.62	-0.02232	1924.62	-0.02788	1924.62	-0.03348	1924.62	-0.03872	1924.62	-0.04374
1923.19	-0.0043	1923.19	-0.01108	1923.19	-0.01686	1923.19	-0.02215	1923.19	-0.02771	1923.19	-0.03329	1923.19	-0.03852	1923.19	-0.04348
1921.76	-0.00425	1921.76	-0.01103	1921.76	-0.01683	1921.76	-0.02211	1921.76	-0.02767	1921.76	-0.03325	1921.76	-0.03845	1921.76	-0.04338
1920.33	-0.00428	1920.33	-0.01107	1920.33	-0.01691	1920.33	-0.02219	1920.33	-0.02775	1920.33	-0.03331	1920.33	-0.03851	1920.33	-0.04342
1918.9	-0.00434	1918.9	-0.01112	1918.9	-0.01698	1918.9	-0.0223	1918.9	-0.02784	1918.9	-0.03337	1918.9	-0.03859	1918.9	-0.04349
1917.47	-0.00438	1917.47	-0.01116	1917.47	-0.01702	1917.47	-0.02238	1917.47	-0.02791	1917.47	-0.0334	1917.47	-0.03866	1917.47	-0.04355
1916.04	-0.00444	1916.04	-0.01122	1916.04	-0.01707	1916.04	-0.02246	1916.04	-0.028	1916.04	-0.03347	1916.04	-0.03879	1916.04	-0.04369
1914.61	-0.0045	1914.61	-0.0113	1914.61	-0.01713	1914.61	-0.02253	1914.61	-0.0281	1914.61	-0.03359	1914.61	-0.03893	1914.61	-0.04384
1913.18	-0.00452	1913.18	-0.01134	1913.18	-0.01715	1913.18	-0.02254	1913.18	-0.02813	1913.18	-0.03364	1913.18	-0.03898	1913.18	-0.0439
1911.75	-0.00445	1911.75	-0.01131	1911.75	-0.01708	1911.75	-0.02246	1911.75	-0.02804	1911.75	-0.03356	1911.75	-0.03888	1911.75	-0.04379
1910.31	-0.00435	1910.31	-0.01122	1910.31	-0.01697	1910.31	-0.02233	1910.31	-0.02791	1910.31	-0.03339	1910.31	-0.0387	1910.31	-0.04361
1908.88	-0.0043	1908.88	-0.01117	1908.88	-0.01691	1908.88	-0.02225	1908.88	-0.02785	1908.88	-0.03329	1908.88	-0.03861	1908.88	-0.04353
1907.45	-0.00436	1907.45	-0.01121	1907.45	-0.01696	1907.45	-0.02228	1907.45	-0.02792	1907.45	-0.03336	1907.45	-0.03868	1907.45	-0.04364
1906.02	-0.00446	1906.02	-0.01128	1906.02	-0.01706	1906.02	-0.02237	1906.02	-0.02804	1906.02	-0.03354	1906.02	-0.03884	1906.02	-0.04384
1904.59	-0.00453	1904.59	-0.01131	1904.59	-0.01713	1904.59	-0.02244	1904.59	-0.02811	1904.59	-0.03367	1904.59	-0.03895	1904.59	-0.04398
1903.16	-0.00455	1903.16	-0.01131	1903.16	-0.01715	1903.16	-0.02246	1903.16	-0.02812	1903.16	-0.03372	1903.16	-0.03899	1903.16	-0.04403
1901.73	-0.00455	1901.73	-0.0113	1901.73	-0.01715	1901.73	-0.02246	1901.73	-0.02811	1901.73	-0.03372	1901.73	-0.039	1901.73	-0.04403
1900.3	-0.00455	1900.3	-0.01131	1900.3	-0.01717	1900.3	-0.02247	1900.3	-0.02811	1900.3	-0.03369	1900.3	-0.039	1900.3	-0.04403
1898.87	-0.00453	1898.87	-0.0113	1898.87	-0.01717	1898.87	-0.02247	1898.87	-0.02808	1898.87	-0.03363	1898.87	-0.03896	1898.87	-0.044
1897.44	-0.00447	1897.44	-0.01125	1897.44	-0.01712	1897.44	-0.02243	1897.44	-0.02799	1897.44	-0.03352	1897.44	-0.03885	1897.44	-0.0439
1896.01	-0.00439	1896.01	-0.01116	1896.01	-0.01705	1896.01	-0.02235	1896.01	-0.02788	1896.01	-0.03339	1896.01	-0.03871	1896.01	-0.04376
1894.57	-0.00436	1894.57	-0.01112	1894.57	-0.017	1894.57	-0.02231	1894.57	-0.02783	1894.57	-0.03335	1894.57	-0.03864	1894.57	-0.04368
1893.14	-0.00439	1893.14	-0.01115	1893.14	-0.01701	1893.14	-0.02231	1893.14	-0.02785	1893.14	-0.0334	1893.14	-0.03864	1893.14	-0.04368
1891.71	-0.00441	1891.71	-0.01119	1891.71	-0.01701	1891.71	-0.02231	1891.71	-0.02786	1891.71	-0.03342	1891.71	-0.03863	1891.71	-0.04366
1890.28	-0.00439	1890.28	-0.01117	1890.28	-0.01696	1890.28	-0.02227	1890.28	-0.02782	1890.28	-0.03337	1890.28	-0.03855	1890.28	-0.04358
1888.85	-0.00436	1888.85	-0.01114	1888.85	-0.01692	1888.85	-0.02224	1888.85	-0.0278	1888.85	-0.03334	1888.85	-0.03854	1888.85	-0.04354
1887.42	-0.00437	1887.42	-0.01117	1887.42	-0.01694	1887.42	-0.02227	1887.42	-0.02786	1887.42	-0.0334	1887.42	-0.03866	1887.42	-0.04364
1885.99	-0.00442	1885.99	-0.01123	1885.99	-0.017	1885.99	-0.02233	1885.99	-0.02794	1885.99	-0.03348	1885.99	-0.03882	1885.99	-0.04377
1884.56	-0.00447	1884.56	-0.01127	1884.56	-0.01705	1884.56	-0.02239	1884.56	-0.02798	1884.56	-0.03354	1884.56	-0.0389	1884.56	-0.04385
1883.13	-0.00449	1883.13	-0.01128	1883.13	-0.01708	1883.13	-0.02243	1883.13	-0.028	1883.13	-0.03357	1883.13	-0.03892	1883.13	-0.04389
1881.7	-0.00449	1881.7	-0.01129	1881.7	-0.01709	1881.7	-0.02243	1881.7	-0.02801	1881.7	-0.03359	1881.7	-0.03891	1881.7	-0.0439
1880.27	-0.00447	1880.27	-0.01128	1880.27	-0.01709	1880.27	-0.02241	1880.27	-0.02802	1880.27	-0.0336	1880.27	-0.03888	1880.27	-0.0439
1878.83	-0.00446	1878.83	-0.01126	1878.83	-0.01708	1878.83	-0.0224	1878.83	-0.02804	1878.83	-0.03359	1878.83	-0.03886	1878.83	-0.04389
1877.4	-0.00448	1877.4	-0.01126	1877.4	-0.01708	1877.4	-0.02241	1877.4	-0.02806	1877.4	-0.0336	1877.4	-0.03888	1877.4	-0.04391
1875.97	-0.00452	1875.97	-0.01128	1875.97	-0.01711	1875.97	-0.02244	1875.97	-0.02807	1875.97	-0.03361	1875.97	-0.03892	1875.97	-0.04395
1874.54	-0.00453	1874.54	-0.0113	1874.54	-0.01714	1874.54	-0.02245	1874.54	-0.02804	1874.54	-0.03361	1874.54	-0.03892	1874.54	-0.04395
1873.11	-0.00448	1873.11	-0.01128	1873.11	-0.01711	1873.11	-0.0224	1873.11	-0.02794	1873.11	-0.03356	1873.11	-0.0388	1873.11	-0.04383
1871.68	-0.00435	1871.68	-0.01116	1871.68	-0.01697	1871.68	-0.02222	1871.68	-0.02772	1871.68	-0.03337	1871.68	-0.0385	1871.68	-0.0435
1870.25	-0.00413	1870.25	-0.01091	1870.25	-0.01669	1870.25	-0.0219	1870.25	-0.02737	1870.25	-0.03301	1870.25	-0.03803	1870.25	-0.04295
1868.82	-0.0039	1868.82	-0.01066	1868.82	-0.01639	1868.82	-0.02158	1868.82	-0.02704	1868.82	-0.03261	1868.82	-0.0376	1868.82	-0.04241
1867.39	-0.00384	1867.39	-0.01059	1867.39	-0.01631	1867.39	-0.02155	1867.39	-0.02701	1867.39	-0.03251	1867.39	-0.03758	1867.39	-0.04234
1865.96	-0.00399	1865.96	-0.01076	1865.96	-0.0165	1865.96	-0.0218	1865.96	-0.02728	1865.96	-0.03277	1865.96	-0.03795	1865.96	-0.04277
1864.52	-0.00419	1864.52	-0.01097	1864.52	-0.01675	1864.52	-0.02209	1864.52	-0.0276	1864.52	-0.03313	1864.52	-0.03836	1864.52	-0.04327
1863.09	-0.00431	1863.09	-0.01109	1863.09	-0.01691	1863.09	-0.02225	1863.09	-0.02779	1863.09	-0.03335	1863.09	-0.0386	1863.09	-0.04356
1861.66	-0.00434	1861.66	-0.01111	1861.66	-0.01693	1861.66	-0.02228	1861.66	-0.02782	1861.66	-0.0334	1861.66	-0.03865	1861.66	-0.04363
1860.23	-0.00433	1860.23	-0.01108	1860.23	-0.01688	1860.23	-0.02226	1860.23	-0.02778	1860.23	-0.03335	1860.23	-0.03862	1860.23	-0.04361
1858.8	-0.00433	1858.8	-0.01108	1858.8	-0.01685	1858.8	-0.02226	1858.8	-0.02777	1858.8	-0.03333	1858.8	-0.03861	1858.8	-0.04362
1857.37	-0.00436	1857.37	-0.01112	1857.37	-0.01689	1857.37	-0.02229	1857.37	-0.02781	1857.37	-0.03336	1857.37	-0.03868	1857.37	-0.04369
1855.94	-0.00439	1855.94	-0.01118	1855.94	-0.01696	1855.94	-0.02234	1855.94	-0.02789	1855.94	-0.03344	1855.94	-0.03876	1855.94	-0.04376
1854.51	-0.00441	1854.51	-0.01123	1854.51	-0.01701	1854.51	-0.02237	1854.51	-0.02795	1854.51	-0.0335	1854.51	-0.03882	1854.51	-0.0438
1853.08	-0.00442	1853.08	-0.01124	1853.08	-0.01702	1853.08	-0.02239	1853.08	-0.02797	1853.08	-0.03352	1853.08	-0.03882	1853.08	-0.04381
1851.65	-0.00439	1851.65	-0.01119	1851.65	-0.01699	1851.65	-0.02235	1851.65	-0.02793	1851.65	-0.03348	1851.65	-0.03875	1851.65	-0.04375
1850.22	-0.00429	1850.22	-0.01107	1850.22	-0.01689	1850.22	-0.02223	1850.22	-0.02779	1850.22	-0.03333	1850.22	-0.03857	1850.22	-0.04356
1848.78	-0.00413	1848.78	-0.01089	1848.78	-0.0167	1848.78	-0.02202	1848.78	-0.02756	1848.78	-0.03308	1848.78	-0.03828	1848.78	-0.04324
1847.35	-0.00396	1847.35	-0.01068	1847.35	-0.01647	1847.35	-0.02179	1847.35	-0.0273	1847.35	-0.03279	1847.35	-0.03794	1847.35	-0.04286
1845.92	-0.00381	1845.92	-0.0105	1845.92	-0.01627	1845.92	-0.0216	1845.92	-0.02707	1845.92	-0.03253	1845.92	-0.03763	1845.92	-0.04249
1844.49	-0.00374	1844.49	-0.01039	1844.49	-0.01615	1844.49	-0.02149	1844.49	-0.02695	1844.49	-0.03239	1844.49	-0.03746	1844.49	-0.04227
1843.06	-0.0038	1843.06	-0.01044	1843.06	-0.01619	1843.06	-0.02154	1843.06	-0.02704	1843.06	-0.03247	1843.06	-0.03759	1843.06	-0.04237
1841.63	-0.00397	1841.63	-0.01063	1841.63	-0.01638	1841.63	-0.02172	1841.63	-0.0273	1841.63	-0.03276	1841.63	-0.03793	1841.63	-0.04275
1840.2	-0.0041	1840.2	-0.01081	1840.2	-0.01658	1840.2	-0.02191	1840.2	-0.02752	1840.2	-0.03302	1840.2	-0.03821	1840.2	-0.0431
1838.77	-0.00414	1838.77	-0.01089	1838.77	-0.01668	1838.77	-0.02199	1838.77	-0.02758	1838.77	-0.03313	1838.77	-0.03831	1838.77	-0.04325
1837.34	-0.0041	1837.34	-0.01089	1837.34	-0.0167	1837.34	-0.02199	1837.34	-0.02753	1837.34	-0.03311	1837.34	-0.0383	1837.34	-0.04325
1835.91	-0.00405	1835.91	-0.01089	1835.91	-0.0167	1835.91	-0.02198	1835.91	-0.0275	1835.91	-0.03309	1835.91	-0.0383	1835.91	-0.04327
1834.47	-0.00403	1834.47	-0.0109	1834.47	-0.01671	1834.47	-0.02201	1834.47	-0.02753	1834.47	-0.0331	1834.47	-0.03833	1834.47	-0.04332
1833.04	-0.00399	1833.04	-0.01088	1833.04	-0.01667	1833.04	-0.02199	1833.04	-0.02751	1833.04	-0.03303	1833.04	-0.03825	1833.04	-0.04326
1831.61	-0.00389	1831.61	-0.01077	1831.61	-0.01653	1831.61	-0.02187	1831.61	-0.02737	1831.61	-0.03282	1831.61	-0.038	1831.61	-0.04296
1830.18	-0.00379	1830.18	-0.01061	1830.18	-0.01634	1830.18	-0.02171	1830.18	-0.02716	1830.18	-0.03257	1830.18	-0.03768	1830.18	-0.04257
1828.75	-0.00377	1828.75	-0.01053	1828.75	-0.01624	1828.75	-0.02162	1828.75	-0.02704	1828.75	-0.03248	1828.75	-0.03757	1828.75	-0.0424
1827.32	-0.00381	1827.32	-0.01054	1827.32	-0.01626	1827.32	-0.02161	1827.32	-0.02705	1827.32	-0.03254	1827.32	-0.03766	1827.32	-0.04249
1825.89	-0.00383	1825.89	-0.01055	1825.89	-0.0163	1825.89	-0.02159	1825.89	-0.02708	1825.89	-0.03261	1825.89	-0.03776	1825.89	-0.04262
1824.46	-0.00383	1824.46	-0.01056	1824.46	-0.01634	1824.46	-0.0216	1824.46	-0.02714	1824.46	-0.03267	1824.46	-0.03783	1824.46	-0.04273
1823.03	-0.00389	1823.03	-0.01062	1823.03	-0.01644	1823.03	-0.02169	1823.03	-0.02727	1823.03	-0.03279	1823.03	-0.03795	1823.03	-0.04291
1821.6	-0.00398	1821.6	-0.01071	1821.6	-0.01657	1821.6	-0.02184	1821.6	-0.02742	1821.6	-0.03296	1821.6	-0.03813	1821.6	-0.04312
1820.17	-0.00404	1820.17	-0.01079	1820.17	-0.01666	1820.17	-0.02194	1820.17	-0.0275	1820.17	-0.03306	1820.17	-0.03825	1820.17	-0.04326
1818.73	-0.00404	1818.73	-0.01083	1818.73	-0.01669	1818.73	-0.02195	1818.73	-0.02749	1818.73	-0.03307	1818.73	-0.03826	1818.73	-0.04329
1817.3	-0.00401	1817.3	-0.01084	1817.3	-0.01666	1817.3	-0.02192	1817.3	-0.02745	1817.3	-0.03303	1817.3	-0.03822	1817.3	-0.04328
1815.87	-0.004	1815.87	-0.01085	1815.87	-0.01662	1815.87	-0.02189	1815.87	-0.02744	1815.87	-0.033	1815.87	-0.03818	1815.87	-0.04327
1814.44	-0.00398	1814.44	-0.01083	1814.44	-0.01655	1814.44	-0.02184	1814.44	-0.02742	1814.44	-0.03295	1814.44	-0.03812	1814.44	-0.04322
1813.01	-0.00392	1813.01	-0.01076	1813.01	-0.01644	1813.01	-0.02175	1813.01	-0.02732	1813.01	-0.03283	1813.01	-0.03798	1813.01	-0.04305
1811.58	-0.00384	1811.58	-0.01065	1811.58	-0.01631	1811.58	-0.02165	1811.58	-0.02718	1811.58	-0.03267	1811.58	-0.0378	1811.58	-0.0428
1810.15	-0.00381	1810.15	-0.0106	1810.15	-0.01626	1810.15	-0.02162	1810.15	-0.02709	1810.15	-0.0326	1810.15	-0.03773	1810.15	-0.04266
1808.72	-0.00386	1808.72	-0.01065	1808.72	-0.01631	1808.72	-0.02168	1808.72	-0.02713	1808.72	-0.03267	1808.72	-0.03783	1808.72	-0.04272
1807.29	-0.00395	1807.29	-0.01073	1807.29	-0.01642	1807.29	-0.02178	1807.29	-0.02724	1807.29	-0.03279	1807.29	-0.038	1807.29	-0.0429
1805.86	-0.00399	1805.86	-0.01077	1805.86	-0.01649	1805.86	-0.02182	1805.86	-0.02731	1805.86	-0.03285	1805.86	-0.03809	1805.86	-0.04301
1804.42	-0.00394	1804.42	-0.0107	1804.42	-0.01645	1804.42	-0.02176	1804.42	-0.02724	1804.42	-0.03277	1804.42	-0.03801	1804.42	-0.04294
1802.99	-0.0038	1802.99	-0.01053	1802.99	-0.01629	1802.99	-0.02158	1802.99	-0.02702	1802.99	-0.03255	1802.99	-0.03776	1802.99	-0.04269
1801.56	-0.00365	1801.56	-0.01036	1801.56	-0.0161	1801.56	-0.02139	1801.56	-0.02677	1801.56	-0.03232	1801.56	-0.03748	1801.56	-0.0424
1800.13	-0.00356	1800.13	-0.01027	1800.13	-0.01602	1800.13	-0.02129	1800.13	-0.02663	1800.13	-0.03221	1800.13	-0.03735	1800.13	-0.04226

## Sheet: Fig. 1e
Run/CeO2 CO-adsorption DRIFTS
Wavenumber (cm-1)	Adsorbance (a.u.)	Wavenumber (cm-1)	Adsorbance (a.u.)	Wavenumber (cm-1)	Adsorbance (a.u.)	Wavenumber (cm-1)	Adsorbance (a.u.)	Wavenumber (cm-1)	Adsorbance (a.u.)	Wavenumber (cm-1)	Adsorbance (a.u.)	Wavenumber (cm-1)	Adsorbance (a.u.)	Wavenumber (cm-1)	Adsorbance (a.u.)
	2 min		6 min		10 min		14 min		18 min		22 min		26 min		30 min
2300.96	-0.02333	2300.96	-0.02958	2300.96	-0.03578	2300.96	-0.04216	2300.96	-0.04782	2300.96	-0.05419	2300.96	-0.05985	2300.96	-0.06556
2299.53	-0.02336	2299.53	-0.02957	2299.53	-0.03578	2299.53	-0.04212	2299.53	-0.04779	2299.53	-0.0542	2299.53	-0.0599	2299.53	-0.06563
2298.1	-0.02336	2298.1	-0.02955	2298.1	-0.03577	2298.1	-0.04206	2298.1	-0.04776	2298.1	-0.05418	2298.1	-0.05995	2298.1	-0.06569
2296.67	-0.02336	2296.67	-0.02951	2296.67	-0.03571	2296.67	-0.04198	2296.67	-0.04772	2296.67	-0.05415	2296.67	-0.06	2296.67	-0.06574
2295.24	-0.02336	2295.24	-0.02946	2295.24	-0.03562	2295.24	-0.04186	2295.24	-0.04768	2295.24	-0.05413	2295.24	-0.06002	2295.24	-0.06577
2293.81	-0.02335	2293.81	-0.0294	2293.81	-0.0355	2293.81	-0.04173	2293.81	-0.04762	2293.81	-0.05412	2293.81	-0.06001	2293.81	-0.06578
2292.38	-0.02333	2292.38	-0.02934	2292.38	-0.0354	2292.38	-0.04162	2292.38	-0.04756	2292.38	-0.05411	2292.38	-0.05997	2292.38	-0.06578
2290.95	-0.0233	2290.95	-0.02927	2290.95	-0.03533	2290.95	-0.04155	2290.95	-0.04749	2290.95	-0.05409	2290.95	-0.05994	2290.95	-0.06578
2289.52	-0.02329	2289.52	-0.02921	2289.52	-0.03532	2289.52	-0.0415	2289.52	-0.04742	2289.52	-0.05407	2289.52	-0.05993	2289.52	-0.06581
2288.09	-0.0233	2288.09	-0.02916	2288.09	-0.03535	2288.09	-0.04146	2288.09	-0.04736	2288.09	-0.05405	2288.09	-0.05993	2288.09	-0.06585
2286.65	-0.02333	2286.65	-0.02914	2286.65	-0.03535	2286.65	-0.04142	2286.65	-0.04732	2286.65	-0.05401	2286.65	-0.05994	2286.65	-0.06587
2285.22	-0.02337	2285.22	-0.02915	2285.22	-0.03532	2285.22	-0.04139	2285.22	-0.0473	2285.22	-0.054	2285.22	-0.05998	2285.22	-0.06588
2283.79	-0.02341	2283.79	-0.0292	2283.79	-0.03531	2283.79	-0.04138	2283.79	-0.04732	2283.79	-0.05402	2283.79	-0.06006	2283.79	-0.06591
2282.36	-0.02346	2282.36	-0.02925	2282.36	-0.03531	2282.36	-0.04137	2282.36	-0.04735	2282.36	-0.05405	2282.36	-0.06015	2282.36	-0.06595
2280.93	-0.0235	2280.93	-0.02928	2280.93	-0.03531	2280.93	-0.04138	2280.93	-0.04736	2280.93	-0.05409	2280.93	-0.06018	2280.93	-0.06597
2279.5	-0.02353	2279.5	-0.02927	2279.5	-0.03528	2279.5	-0.04139	2279.5	-0.04735	2279.5	-0.05411	2279.5	-0.06017	2279.5	-0.06596
2278.07	-0.02351	2278.07	-0.02925	2278.07	-0.03528	2278.07	-0.04141	2278.07	-0.04735	2278.07	-0.05412	2278.07	-0.06015	2278.07	-0.06595
2276.64	-0.02349	2276.64	-0.02924	2276.64	-0.03533	2276.64	-0.04144	2276.64	-0.04736	2276.64	-0.05413	2276.64	-0.06012	2276.64	-0.06597
2275.21	-0.02349	2275.21	-0.02924	2275.21	-0.0354	2275.21	-0.04146	2275.21	-0.04737	2275.21	-0.05413	2275.21	-0.06011	2275.21	-0.06601
2273.78	-0.02354	2273.78	-0.02926	2273.78	-0.03546	2273.78	-0.04148	2273.78	-0.04737	2273.78	-0.05414	2273.78	-0.0601	2273.78	-0.06604
2272.34	-0.02358	2272.34	-0.02927	2272.34	-0.03545	2272.34	-0.04148	2272.34	-0.04737	2272.34	-0.05416	2272.34	-0.06011	2272.34	-0.06601
2270.91	-0.02359	2270.91	-0.02927	2270.91	-0.03541	2270.91	-0.04146	2270.91	-0.0474	2270.91	-0.05416	2270.91	-0.0601	2270.91	-0.06596
2269.48	-0.02355	2269.48	-0.02925	2269.48	-0.03538	2269.48	-0.04144	2269.48	-0.04744	2269.48	-0.05415	2269.48	-0.06011	2269.48	-0.06592
2268.05	-0.02351	2268.05	-0.02924	2268.05	-0.03539	2268.05	-0.04143	2268.05	-0.04746	2268.05	-0.05416	2268.05	-0.06011	2268.05	-0.06593
2266.62	-0.02346	2266.62	-0.02925	2266.62	-0.03542	2266.62	-0.04145	2266.62	-0.04746	2266.62	-0.05418	2266.62	-0.06012	2266.62	-0.06598
2265.19	-0.02342	2265.19	-0.02926	2265.19	-0.03542	2265.19	-0.04149	2265.19	-0.04745	2265.19	-0.05419	2265.19	-0.06012	2265.19	-0.06603
2263.76	-0.02341	2263.76	-0.02925	2263.76	-0.0354	2263.76	-0.04153	2263.76	-0.04743	2263.76	-0.05421	2263.76	-0.06013	2263.76	-0.06605
2262.33	-0.02344	2262.33	-0.02923	2262.33	-0.03539	2262.33	-0.04153	2262.33	-0.04741	2262.33	-0.05422	2262.33	-0.06015	2262.33	-0.06603
2260.9	-0.0235	2260.9	-0.02922	2260.9	-0.0354	2260.9	-0.04152	2260.9	-0.0474	2260.9	-0.05425	2260.9	-0.06021	2260.9	-0.06601
2259.47	-0.02354	2259.47	-0.02926	2259.47	-0.03542	2259.47	-0.0415	2259.47	-0.04739	2259.47	-0.05425	2259.47	-0.06025	2259.47	-0.066
2258.04	-0.02355	2258.04	-0.02931	2258.04	-0.03543	2258.04	-0.04147	2258.04	-0.04738	2258.04	-0.05423	2258.04	-0.06027	2258.04	-0.06599
2256.6	-0.02354	2256.6	-0.02933	2256.6	-0.03542	2256.6	-0.04143	2256.6	-0.04737	2256.6	-0.05419	2256.6	-0.06025	2256.6	-0.06597
2255.17	-0.02352	2255.17	-0.02932	2255.17	-0.0354	2255.17	-0.0414	2255.17	-0.04738	2255.17	-0.05416	2255.17	-0.06021	2255.17	-0.06596
2253.74	-0.0235	2253.74	-0.0293	2253.74	-0.03538	2253.74	-0.04139	2253.74	-0.04741	2253.74	-0.05416	2253.74	-0.06016	2253.74	-0.06596
2252.31	-0.02349	2252.31	-0.02929	2252.31	-0.03539	2252.31	-0.04139	2252.31	-0.04744	2252.31	-0.05416	2252.31	-0.06013	2252.31	-0.06597
2250.88	-0.02348	2250.88	-0.0293	2250.88	-0.03541	2250.88	-0.04139	2250.88	-0.04745	2250.88	-0.05415	2250.88	-0.06011	2250.88	-0.06599
2249.45	-0.02345	2249.45	-0.0293	2249.45	-0.03544	2249.45	-0.0414	2249.45	-0.04743	2249.45	-0.05413	2249.45	-0.06013	2249.45	-0.06601
2248.02	-0.02342	2248.02	-0.02931	2248.02	-0.03545	2248.02	-0.04143	2248.02	-0.04743	2248.02	-0.05415	2248.02	-0.06017	2248.02	-0.06604
2246.59	-0.02335	2246.59	-0.02929	2246.59	-0.03544	2246.59	-0.04146	2246.59	-0.04743	2246.59	-0.05417	2246.59	-0.06019	2246.59	-0.06604
2245.16	-0.02326	2245.16	-0.02922	2245.16	-0.0354	2245.16	-0.04145	2245.16	-0.04742	2245.16	-0.05416	2245.16	-0.0602	2245.16	-0.06603
2243.73	-0.02316	2243.73	-0.02911	2243.73	-0.03535	2243.73	-0.04142	2243.73	-0.04739	2243.73	-0.05413	2243.73	-0.06019	2243.73	-0.06599
2242.29	-0.02308	2242.29	-0.02904	2242.29	-0.03531	2242.29	-0.04139	2242.29	-0.04737	2242.29	-0.0541	2242.29	-0.06017	2242.29	-0.06598
2240.86	-0.02299	2240.86	-0.02904	2240.86	-0.03527	2240.86	-0.04138	2240.86	-0.04736	2240.86	-0.05408	2240.86	-0.06016	2240.86	-0.066
2239.43	-0.02287	2239.43	-0.02905	2239.43	-0.03523	2239.43	-0.04138	2239.43	-0.04735	2239.43	-0.05409	2239.43	-0.06016	2239.43	-0.06605
2238	-0.02271	2238	-0.02901	2238	-0.0352	2238	-0.04137	2238	-0.04734	2238	-0.05412	2238	-0.06018	2238	-0.0661
2236.57	-0.02247	2236.57	-0.02888	2236.57	-0.03517	2236.57	-0.04135	2236.57	-0.04733	2236.57	-0.05415	2236.57	-0.06019	2236.57	-0.06612
2235.14	-0.02216	2235.14	-0.02868	2235.14	-0.03513	2235.14	-0.04132	2235.14	-0.04731	2235.14	-0.05418	2235.14	-0.06019	2235.14	-0.06609
2233.71	-0.02181	2233.71	-0.02848	2233.71	-0.03507	2233.71	-0.04128	2233.71	-0.04731	2233.71	-0.05419	2233.71	-0.0602	2233.71	-0.06604
2232.28	-0.0214	2232.28	-0.02832	2232.28	-0.03499	2232.28	-0.04125	2232.28	-0.04729	2232.28	-0.05419	2232.28	-0.06019	2232.28	-0.06601
2230.85	-0.02091	2230.85	-0.02816	2230.85	-0.0349	2230.85	-0.04122	2230.85	-0.04726	2230.85	-0.05418	2230.85	-0.06016	2230.85	-0.066
2229.42	-0.02033	2229.42	-0.02795	2229.42	-0.03481	2229.42	-0.04118	2229.42	-0.04722	2229.42	-0.05415	2229.42	-0.06011	2229.42	-0.06598
2227.99	-0.01963	2227.99	-0.02763	2227.99	-0.03469	2227.99	-0.04112	2227.99	-0.04717	2227.99	-0.05408	2227.99	-0.06006	2227.99	-0.06595
2226.55	-0.01881	2226.55	-0.02725	2226.55	-0.03455	2226.55	-0.04105	2226.55	-0.04712	2226.55	-0.05403	2226.55	-0.06003	2226.55	-0.06591
2225.12	-0.0179	2225.12	-0.02686	2225.12	-0.0344	2225.12	-0.04097	2225.12	-0.04709	2225.12	-0.05401	2225.12	-0.06001	2225.12	-0.0659
2223.69	-0.01687	2223.69	-0.02644	2223.69	-0.03424	2223.69	-0.04088	2223.69	-0.04706	2223.69	-0.05401	2223.69	-0.05999	2223.69	-0.0659
2222.26	-0.01567	2222.26	-0.02594	2222.26	-0.03402	2222.26	-0.04076	2222.26	-0.047	2222.26	-0.05399	2222.26	-0.05994	2222.26	-0.06587
2220.83	-0.01433	2220.83	-0.02536	2220.83	-0.03375	2220.83	-0.04062	2220.83	-0.04691	2220.83	-0.05394	2220.83	-0.05989	2220.83	-0.06581
2219.4	-0.01287	2219.4	-0.02469	2219.4	-0.03344	2219.4	-0.0405	2219.4	-0.04683	2219.4	-0.05387	2219.4	-0.05987	2219.4	-0.06577
2217.97	-0.01128	2217.97	-0.02393	2217.97	-0.03312	2217.97	-0.04037	2217.97	-0.04677	2217.97	-0.05382	2217.97	-0.05988	2217.97	-0.06576
2216.54	-0.00956	2216.54	-0.02306	2216.54	-0.03278	2216.54	-0.04022	2216.54	-0.04671	2216.54	-0.05377	2216.54	-0.05986	2216.54	-0.06576
2215.11	-0.00771	2215.11	-0.02212	2215.11	-0.03242	2215.11	-0.04003	2215.11	-0.04662	2215.11	-0.0537	2215.11	-0.05981	2215.11	-0.06573
2213.68	-0.0057	2213.68	-0.02112	2213.68	-0.03199	2213.68	-0.03984	2213.68	-0.04653	2213.68	-0.05362	2213.68	-0.05975	2213.68	-0.06569
2212.24	-0.00356	2212.24	-0.02005	2212.24	-0.03151	2212.24	-0.03963	2212.24	-0.04642	2212.24	-0.05354	2212.24	-0.0597	2212.24	-0.06564
2210.81	-0.00131	2210.81	-0.01889	2210.81	-0.03099	2210.81	-0.0394	2210.81	-0.0463	2210.81	-0.05344	2210.81	-0.05964	2210.81	-0.06558
2209.38	0.00105	2209.38	-0.01765	2209.38	-0.03043	2209.38	-0.03912	2209.38	-0.04617	2209.38	-0.05333	2209.38	-0.05958	2209.38	-0.0655
2207.95	0.00346	2207.95	-0.01634	2207.95	-0.02983	2207.95	-0.03883	2207.95	-0.04603	2207.95	-0.05321	2207.95	-0.0595	2207.95	-0.06542
2206.52	0.00591	2206.52	-0.01497	2206.52	-0.02917	2206.52	-0.03853	2206.52	-0.04588	2206.52	-0.05311	2206.52	-0.05942	2206.52	-0.06534
2205.09	0.00843	2205.09	-0.0135	2205.09	-0.02844	2205.09	-0.0382	2205.09	-0.0457	2205.09	-0.05301	2205.09	-0.05931	2205.09	-0.06526
2203.66	0.01099	2203.66	-0.01197	2203.66	-0.0277	2203.66	-0.03785	2203.66	-0.04547	2203.66	-0.0529	2203.66	-0.05917	2203.66	-0.06518
2202.23	0.01353	2202.23	-0.01044	2202.23	-0.02698	2202.23	-0.03749	2202.23	-0.04523	2202.23	-0.0528	2202.23	-0.05905	2202.23	-0.06512
2200.8	0.01607	2200.8	-0.0089	2200.8	-0.02624	2200.8	-0.03713	2200.8	-0.04502	2200.8	-0.0527	2200.8	-0.05895	2200.8	-0.06506
2199.37	0.01862	2199.37	-0.00734	2199.37	-0.02546	2199.37	-0.03673	2199.37	-0.04482	2199.37	-0.05257	2199.37	-0.05886	2199.37	-0.06497
2197.94	0.02117	2197.94	-0.00576	2197.94	-0.02461	2197.94	-0.0363	2197.94	-0.0446	2197.94	-0.05242	2197.94	-0.05875	2197.94	-0.06484
2196.5	0.02371	2196.5	-0.00417	2196.5	-0.02372	2196.5	-0.03586	2196.5	-0.04436	2196.5	-0.05227	2196.5	-0.05863	2196.5	-0.0647
2195.07	0.0262	2195.07	-0.00259	2195.07	-0.02283	2195.07	-0.03542	2195.07	-0.04411	2195.07	-0.05213	2195.07	-0.05851	2195.07	-0.06459
2193.64	0.02859	2193.64	-0.00104	2193.64	-0.02198	2193.64	-0.03499	2193.64	-0.04389	2193.64	-0.05197	2193.64	-0.0584	2193.64	-0.0645
2192.21	0.03092	2192.21	0.00050137	2192.21	-0.02114	2192.21	-0.03457	2192.21	-0.04368	2192.21	-0.05179	2192.21	-0.05829	2192.21	-0.0644
2190.78	0.03321	2190.78	0.00201	2190.78	-0.02027	2190.78	-0.03414	2190.78	-0.04344	2190.78	-0.0516	2190.78	-0.05816	2190.78	-0.06426
2189.35	0.03544	2189.35	0.00346	2189.35	-0.01942	2189.35	-0.03371	2189.35	-0.04318	2189.35	-0.0514	2189.35	-0.05802	2189.35	-0.06411
2187.92	0.03756	2187.92	0.00482	2187.92	-0.01863	2187.92	-0.03328	2187.92	-0.04292	2187.92	-0.05122	2187.92	-0.0579	2187.92	-0.06398
2186.49	0.03956	2186.49	0.00609	2186.49	-0.01791	2186.49	-0.03286	2186.49	-0.04271	2186.49	-0.05108	2186.49	-0.05783	2186.49	-0.06388
2185.06	0.04139	2185.06	0.00725	2185.06	-0.01724	2185.06	-0.03247	2185.06	-0.04254	2185.06	-0.05096	2185.06	-0.05776	2185.06	-0.06381
2183.63	0.04306	2183.63	0.00831	2183.63	-0.01661	2183.63	-0.03211	2183.63	-0.04237	2183.63	-0.05083	2183.63	-0.05767	2183.63	-0.06375
2182.2	0.04462	2182.2	0.0093	2182.2	-0.016	2182.2	-0.0318	2182.2	-0.04216	2182.2	-0.05069	2182.2	-0.05757	2182.2	-0.06368
2180.76	0.046	2180.76	0.01019	2180.76	-0.01546	2180.76	-0.03153	2180.76	-0.04194	2180.76	-0.05057	2180.76	-0.05747	2180.76	-0.06361
2179.33	0.04719	2179.33	0.01094	2179.33	-0.015	2179.33	-0.0313	2179.33	-0.04176	2179.33	-0.05048	2179.33	-0.05741	2179.33	-0.06354
2177.9	0.04823	2177.9	0.01157	2177.9	-0.01461	2177.9	-0.0311	2177.9	-0.04164	2177.9	-0.05044	2177.9	-0.05736	2177.9	-0.06348
2176.47	0.04912	2176.47	0.01208	2176.47	-0.01429	2176.47	-0.03093	2176.47	-0.04154	2176.47	-0.0504	2176.47	-0.05731	2176.47	-0.06343
2175.04	0.04981	2175.04	0.01249	2175.04	-0.01404	2175.04	-0.0308	2175.04	-0.04146	2175.04	-0.05035	2175.04	-0.05724	2175.04	-0.06338
2173.61	0.05033	2173.61	0.0128	2173.61	-0.01386	2173.61	-0.03071	2173.61	-0.04141	2173.61	-0.05029	2173.61	-0.05716	2173.61	-0.06335
2172.18	0.0506	2172.18	0.01297	2172.18	-0.01379	2172.18	-0.03068	2172.18	-0.04141	2172.18	-0.05024	2172.18	-0.05713	2172.18	-0.06334
2170.75	0.05061	2170.75	0.01298	2170.75	-0.01382	2170.75	-0.0307	2170.75	-0.04145	2170.75	-0.05023	2170.75	-0.05714	2170.75	-0.06335
2169.32	0.05039	2169.32	0.01284	2169.32	-0.01393	2169.32	-0.0308	2169.32	-0.04152	2169.32	-0.05027	2169.32	-0.05719	2169.32	-0.06341
2167.89	0.04993	2167.89	0.01254	2167.89	-0.01416	2167.89	-0.03096	2167.89	-0.0416	2167.89	-0.05035	2167.89	-0.05726	2167.89	-0.0635
2166.45	0.04922	2166.45	0.01207	2166.45	-0.0145	2166.45	-0.03116	2166.45	-0.0417	2166.45	-0.05044	2166.45	-0.05732	2166.45	-0.06359
2165.02	0.04835	2165.02	0.01147	2165.02	-0.01493	2165.02	-0.03137	2165.02	-0.04182	2165.02	-0.05053	2165.02	-0.05736	2165.02	-0.06363
2163.59	0.04727	2163.59	0.01073	2163.59	-0.01543	2163.59	-0.03161	2163.59	-0.04199	2163.59	-0.05065	2163.59	-0.05739	2163.59	-0.06364
2162.16	0.04589	2162.16	0.00976	2162.16	-0.01603	2162.16	-0.03194	2162.16	-0.04219	2162.16	-0.0508	2162.16	-0.05745	2162.16	-0.06368
2160.73	0.04425	2160.73	0.00854	2160.73	-0.01675	2160.73	-0.03238	2160.73	-0.04244	2160.73	-0.05098	2160.73	-0.05759	2160.73	-0.06379
2159.3	0.04233	2159.3	0.0071	2159.3	-0.01761	2159.3	-0.03292	2159.3	-0.04273	2159.3	-0.05118	2159.3	-0.05778	2159.3	-0.06394
2157.87	0.04005	2157.87	0.00544	2157.87	-0.01861	2157.87	-0.03348	2157.87	-0.04306	2157.87	-0.05138	2157.87	-0.05798	2157.87	-0.06411
2156.44	0.03741	2156.44	0.0036	2156.44	-0.01973	2156.44	-0.03405	2156.44	-0.04341	2156.44	-0.05156	2156.44	-0.05815	2156.44	-0.06426
2155.01	0.03436	2155.01	0.00152	2155.01	-0.02096	2155.01	-0.03466	2155.01	-0.04378	2155.01	-0.05176	2155.01	-0.05832	2155.01	-0.0644
2153.58	0.03079	2153.58	-0.00084863	2153.58	-0.0223	2153.58	-0.03531	2153.58	-0.04414	2153.58	-0.05199	2153.58	-0.05849	2153.58	-0.06455
2152.15	0.02667	2152.15	-0.00349	2152.15	-0.02373	2152.15	-0.03598	2152.15	-0.04449	2152.15	-0.05224	2152.15	-0.05866	2152.15	-0.06468
2150.71	0.02184	2150.71	-0.00645	2150.71	-0.02526	2150.71	-0.03669	2150.71	-0.04487	2150.71	-0.05252	2150.71	-0.05883	2150.71	-0.06483
2149.28	0.01615	2149.28	-0.00979	2149.28	-0.02689	2149.28	-0.03745	2149.28	-0.04528	2149.28	-0.05282	2149.28	-0.05904	2149.28	-0.06501
2147.85	0.00958	2147.85	-0.01345	2147.85	-0.02861	2147.85	-0.03825	2147.85	-0.0457	2147.85	-0.05311	2147.85	-0.05928	2147.85	-0.06521
2146.42	0.00171	2146.42	-0.01751	2146.42	-0.03042	2146.42	-0.0391	2146.42	-0.04613	2146.42	-0.05338	2146.42	-0.05954	2146.42	-0.06541
2144.99	-0.007	2144.99	-0.02171	2144.99	-0.0322	2144.99	-0.03993	2144.99	-0.04654	2144.99	-0.05362	2144.99	-0.05978	2144.99	-0.06559
2143.56	-0.01308	2143.56	-0.02457	2143.56	-0.03339	2143.56	-0.04049	2143.56	-0.04682	2143.56	-0.05377	2143.56	-0.05991	2143.56	-0.0657
2142.13	-0.01257	2142.13	-0.02436	2142.13	-0.03329	2142.13	-0.04046	2142.13	-0.0468	2142.13	-0.05375	2142.13	-0.05987	2142.13	-0.06568
2140.7	-0.006	2140.7	-0.02131	2140.7	-0.032	2140.7	-0.03987	2140.7	-0.04648	2140.7	-0.05354	2140.7	-0.05967	2140.7	-0.06553
2139.27	0.00232	2139.27	-0.01731	2139.27	-0.03026	2139.27	-0.03907	2139.27	-0.04604	2139.27	-0.05326	2139.27	-0.05942	2139.27	-0.06533
2137.84	0.00947	2137.84	-0.0136	2137.84	-0.02858	2137.84	-0.03829	2137.84	-0.04561	2137.84	-0.05299	2137.84	-0.05918	2137.84	-0.06513
2136.4	0.01533	2136.4	-0.01031	2136.4	-0.02705	2136.4	-0.03757	2136.4	-0.04521	2136.4	-0.05275	2136.4	-0.05898	2136.4	-0.06497
2134.97	0.02018	2134.97	-0.00744	2134.97	-0.02568	2134.97	-0.03692	2134.97	-0.04487	2134.97	-0.05253	2134.97	-0.05882	2134.97	-0.06484
2133.54	0.02404	2133.54	-0.00505	2133.54	-0.02449	2133.54	-0.03633	2133.54	-0.04459	2133.54	-0.05235	2133.54	-0.0587	2133.54	-0.06472
2132.11	0.02716	2132.11	-0.00298	2132.11	-0.02339	2132.11	-0.0358	2132.11	-0.04433	2132.11	-0.05218	2132.11	-0.05858	2132.11	-0.06459
2130.68	0.02962	2130.68	-0.00125	2130.68	-0.02238	2130.68	-0.03532	2130.68	-0.04407	2130.68	-0.05203	2130.68	-0.05844	2130.68	-0.06447
2129.25	0.03145	2129.25	0.00013137	2129.25	-0.0215	2129.25	-0.03488	2129.25	-0.04383	2129.25	-0.05186	2129.25	-0.0583	2129.25	-0.06435
2127.82	0.03302	2127.82	0.0013	2127.82	-0.02073	2127.82	-0.03447	2127.82	-0.04361	2127.82	-0.05169	2127.82	-0.05816	2127.82	-0.06425
2126.39	0.03451	2126.39	0.00235	2126.39	-0.0201	2126.39	-0.03411	2126.39	-0.04342	2126.39	-0.05152	2126.39	-0.05805	2126.39	-0.06416
2124.96	0.03581	2124.96	0.00323	2124.96	-0.01963	2124.96	-0.03382	2124.96	-0.04325	2124.96	-0.05139	2124.96	-0.05798	2124.96	-0.0641
2123.53	0.03686	2123.53	0.00395	2123.53	-0.01925	2123.53	-0.03359	2123.53	-0.0431	2123.53	-0.05129	2123.53	-0.05796	2123.53	-0.06407
2122.1	0.0376	2122.1	0.00448	2122.1	-0.01891	2122.1	-0.03341	2122.1	-0.04296	2122.1	-0.0512	2122.1	-0.05795	2122.1	-0.06405
2120.66	0.03799	2120.66	0.00481	2120.66	-0.01865	2120.66	-0.03327	2120.66	-0.04284	2120.66	-0.05113	2120.66	-0.05792	2120.66	-0.06402
2119.23	0.03818	2119.23	0.00502	2119.23	-0.01846	2119.23	-0.03314	2119.23	-0.04275	2119.23	-0.05107	2119.23	-0.05786	2119.23	-0.06396
2117.8	0.03821	2117.8	0.00512	2117.8	-0.01834	2117.8	-0.03304	2117.8	-0.04269	2117.8	-0.05102	2117.8	-0.05777	2117.8	-0.06388
2116.37	0.03799	2116.37	0.00505	2116.37	-0.0183	2116.37	-0.03299	2116.37	-0.04266	2116.37	-0.05098	2116.37	-0.05767	2116.37	-0.06381
2114.94	0.03759	2114.94	0.00486	2114.94	-0.01835	2114.94	-0.03301	2114.94	-0.04267	2114.94	-0.05099	2114.94	-0.05765	2114.94	-0.0638
2113.51	0.03699	2113.51	0.00456	2113.51	-0.0185	2113.51	-0.03312	2113.51	-0.04274	2113.51	-0.05107	2113.51	-0.0577	2113.51	-0.06384
2112.08	0.03611	2112.08	0.00411	2112.08	-0.01877	2112.08	-0.03329	2112.08	-0.04285	2112.08	-0.05119	2112.08	-0.0578	2112.08	-0.06394
2110.65	0.03511	2110.65	0.00358	2110.65	-0.01906	2110.65	-0.03346	2110.65	-0.04295	2110.65	-0.0513	2110.65	-0.05787	2110.65	-0.06403
2109.22	0.0341	2109.22	0.00304	2109.22	-0.01935	2109.22	-0.03361	2109.22	-0.04304	2109.22	-0.05137	2109.22	-0.0579	2109.22	-0.0641
2107.79	0.03295	2107.79	0.00239	2107.79	-0.01967	2107.79	-0.03375	2107.79	-0.04311	2107.79	-0.05141	2107.79	-0.05792	2107.79	-0.06414
2106.35	0.03169	2106.35	0.00166	2106.35	-0.02003	2106.35	-0.03391	2106.35	-0.04319	2106.35	-0.05143	2106.35	-0.05795	2106.35	-0.06417
2104.92	0.03038	2104.92	0.00090137	2104.92	-0.02043	2104.92	-0.03409	2104.92	-0.0433	2104.92	-0.05147	2104.92	-0.05801	2104.92	-0.0642
2103.49	0.02895	2103.49	6.13696e-05	2103.49	-0.02087	2103.49	-0.03431	2103.49	-0.04343	2103.49	-0.05151	2103.49	-0.05808	2103.49	-0.06425
2102.06	0.02751	2102.06	-0.00080863	2102.06	-0.02135	2102.06	-0.03456	2102.06	-0.04356	2102.06	-0.05158	2102.06	-0.05816	2102.06	-0.06428
2100.63	0.02617	2100.63	-0.00163	2100.63	-0.02184	2100.63	-0.03481	2100.63	-0.0437	2100.63	-0.05165	2100.63	-0.05824	2100.63	-0.06432
2099.2	0.02469	2099.2	-0.00252	2099.2	-0.02235	2099.2	-0.03509	2099.2	-0.04386	2099.2	-0.05175	2099.2	-0.05832	2099.2	-0.0644
2097.77	0.02306	2097.77	-0.00352	2097.77	-0.0229	2097.77	-0.03541	2097.77	-0.04405	2097.77	-0.05188	2097.77	-0.05842	2097.77	-0.06452
2096.34	0.02153	2096.34	-0.00448	2096.34	-0.02343	2096.34	-0.0357	2096.34	-0.0442	2096.34	-0.05201	2096.34	-0.05851	2096.34	-0.06461
2094.91	0.02009	2094.91	-0.00535	2094.91	-0.02392	2094.91	-0.03594	2094.91	-0.04431	2094.91	-0.05212	2094.91	-0.05856	2094.91	-0.06465
2093.48	0.01867	2093.48	-0.00619	2093.48	-0.02439	2093.48	-0.03613	2093.48	-0.04439	2093.48	-0.0522	2093.48	-0.05857	2093.48	-0.06463
2092.05	0.01738	2092.05	-0.007	2092.05	-0.02483	2092.05	-0.03629	2092.05	-0.04446	2092.05	-0.05224	2092.05	-0.05853	2092.05	-0.0646
2090.61	0.0161	2090.61	-0.00784	2090.61	-0.02527	2090.61	-0.03647	2090.61	-0.04456	2090.61	-0.05229	2090.61	-0.05852	2090.61	-0.06459
2089.18	0.01463	2089.18	-0.00884	2089.18	-0.02578	2089.18	-0.03674	2089.18	-0.04472	2089.18	-0.05238	2089.18	-0.05858	2089.18	-0.06467
2087.75	0.01314	2087.75	-0.00989	2087.75	-0.02635	2087.75	-0.03706	2087.75	-0.04494	2087.75	-0.05254	2087.75	-0.05875	2087.75	-0.06484
2086.32	0.01162	2086.32	-0.0109	2086.32	-0.02691	2086.32	-0.03738	2086.32	-0.04517	2086.32	-0.05272	2086.32	-0.05895	2086.32	-0.06504
2084.89	0.00999	2084.89	-0.01192	2084.89	-0.02746	2084.89	-0.03767	2084.89	-0.04536	2084.89	-0.05286	2084.89	-0.05912	2084.89	-0.06516
2083.46	0.00847	2083.46	-0.01286	2083.46	-0.02795	2083.46	-0.03789	2083.46	-0.04546	2083.46	-0.05294	2083.46	-0.05921	2083.46	-0.06519
2082.03	0.0071	2082.03	-0.01371	2082.03	-0.02836	2082.03	-0.03806	2082.03	-0.04552	2082.03	-0.05296	2082.03	-0.05922	2082.03	-0.06517
2080.6	0.00566	2080.6	-0.01457	2080.6	-0.02876	2080.6	-0.03822	2080.6	-0.0456	2080.6	-0.05299	2080.6	-0.05921	2080.6	-0.06517
2079.17	0.00419	2079.17	-0.01544	2079.17	-0.02917	2079.17	-0.03841	2079.17	-0.04573	2079.17	-0.05304	2079.17	-0.05923	2079.17	-0.06521
2077.74	0.00282	2077.74	-0.01625	2077.74	-0.02957	2077.74	-0.03863	2077.74	-0.04589	2077.74	-0.05311	2077.74	-0.05929	2077.74	-0.06528
2076.3	0.00136	2076.3	-0.01709	2076.3	-0.02997	2076.3	-0.03887	2076.3	-0.04603	2076.3	-0.0532	2076.3	-0.05936	2076.3	-0.06533
2074.87	-0.000126163	2074.87	-0.01794	2074.87	-0.03038	2074.87	-0.03908	2074.87	-0.04612	2074.87	-0.05329	2074.87	-0.05943	2074.87	-0.06537
2073.44	-0.00144	2073.44	-0.0187	2073.44	-0.03076	2073.44	-0.03927	2073.44	-0.04618	2073.44	-0.05336	2073.44	-0.05951	2073.44	-0.06542
2072.01	-0.00273	2072.01	-0.01942	2072.01	-0.03112	2072.01	-0.03944	2072.01	-0.04624	2072.01	-0.05342	2072.01	-0.0596	2072.01	-0.06549
2070.58	-0.00405	2070.58	-0.02015	2070.58	-0.03148	2070.58	-0.03961	2070.58	-0.04631	2070.58	-0.05346	2070.58	-0.05968	2070.58	-0.06555
2069.15	-0.00517	2069.15	-0.02075	2069.15	-0.03174	2069.15	-0.03971	2069.15	-0.04636	2069.15	-0.05347	2069.15	-0.05967	2069.15	-0.06555
2067.72	-0.0062	2067.72	-0.02122	2067.72	-0.0319	2067.72	-0.03969	2067.72	-0.04633	2067.72	-0.05339	2067.72	-0.05951	2067.72	-0.06544
2066.29	-0.00729	2066.29	-0.02168	2066.29	-0.03203	2066.29	-0.03963	2066.29	-0.04626	2066.29	-0.05327	2066.29	-0.05928	2066.29	-0.06525
2064.86	-0.00832	2064.86	-0.02215	2064.86	-0.0322	2064.86	-0.03964	2064.86	-0.04623	2064.86	-0.05322	2064.86	-0.05916	2064.86	-0.06514
2063.43	-0.00939	2063.43	-0.0227	2063.43	-0.03246	2063.43	-0.03978	2063.43	-0.04633	2063.43	-0.05331	2063.43	-0.05926	2063.43	-0.06519
2062	-0.01063	2062	-0.02338	2062	-0.03279	2062	-0.03999	2062	-0.04651	2062	-0.05349	2062	-0.05949	2062	-0.06536
2060.56	-0.01175	2060.56	-0.02401	2060.56	-0.0331	2060.56	-0.04018	2060.56	-0.04667	2060.56	-0.05363	2060.56	-0.05969	2060.56	-0.06553
2059.13	-0.01266	2059.13	-0.02451	2059.13	-0.03336	2059.13	-0.04033	2059.13	-0.04678	2059.13	-0.05373	2059.13	-0.05981	2059.13	-0.06564
2057.7	-0.01362	2057.7	-0.025	2057.7	-0.03361	2057.7	-0.04048	2057.7	-0.04687	2057.7	-0.05382	2057.7	-0.05988	2057.7	-0.06575
2056.27	-0.01454	2056.27	-0.02547	2056.27	-0.03386	2056.27	-0.04064	2056.27	-0.04696	2056.27	-0.05391	2056.27	-0.05992	2056.27	-0.06584
2054.84	-0.01528	2054.84	-0.02584	2054.84	-0.03403	2054.84	-0.04075	2054.84	-0.04703	2054.84	-0.05399	2054.84	-0.05996	2054.84	-0.0659
2053.41	-0.01604	2053.41	-0.02619	2053.41	-0.03416	2053.41	-0.04082	2053.41	-0.04707	2053.41	-0.05404	2053.41	-0.05999	2053.41	-0.06593
2051.98	-0.01677	2051.98	-0.02651	2051.98	-0.03425	2051.98	-0.04087	2051.98	-0.04707	2051.98	-0.05405	2051.98	-0.06	2051.98	-0.06594
2050.55	-0.01731	2050.55	-0.02672	2050.55	-0.0343	2050.55	-0.04089	2050.55	-0.04706	2050.55	-0.05403	2050.55	-0.05998	2050.55	-0.06591
2049.12	-0.01785	2049.12	-0.02691	2049.12	-0.03438	2049.12	-0.04092	2049.12	-0.04707	2049.12	-0.05402	2049.12	-0.05997	2049.12	-0.06589
2047.69	-0.01846	2047.69	-0.02715	2047.69	-0.03449	2047.69	-0.04096	2047.69	-0.0471	2047.69	-0.05403	2047.69	-0.05999	2047.69	-0.06587
2046.25	-0.0189	2046.25	-0.02731	2046.25	-0.03457	2046.25	-0.04096	2046.25	-0.04711	2046.25	-0.05403	2046.25	-0.05999	2046.25	-0.0658
2044.82	-0.01924	2044.82	-0.02738	2044.82	-0.03457	2044.82	-0.0409	2044.82	-0.04705	2044.82	-0.05395	2044.82	-0.0599	2044.82	-0.06565
2043.39	-0.01963	2043.39	-0.02744	2043.39	-0.03452	2043.39	-0.04079	2043.39	-0.04691	2043.39	-0.05379	2043.39	-0.05972	2043.39	-0.06542
2041.96	-0.01996	2041.96	-0.02753	2041.96	-0.03447	2041.96	-0.04069	2041.96	-0.04679	2041.96	-0.05365	2041.96	-0.05955	2041.96	-0.06525
2040.53	-0.02028	2040.53	-0.0277	2040.53	-0.03451	2040.53	-0.04071	2040.53	-0.04682	2040.53	-0.05365	2040.53	-0.05958	2040.53	-0.0653
2039.1	-0.02076	2039.1	-0.02802	2039.1	-0.03471	2039.1	-0.04089	2039.1	-0.04701	2039.1	-0.05382	2039.1	-0.05979	2039.1	-0.06554
2037.67	-0.0212	2037.67	-0.02831	2037.67	-0.0349	2037.67	-0.0411	2037.67	-0.04722	2037.67	-0.05401	2037.67	-0.06001	2037.67	-0.06579
2036.24	-0.02145	2036.24	-0.02844	2036.24	-0.03499	2036.24	-0.04123	2036.24	-0.04731	2036.24	-0.05412	2036.24	-0.06012	2036.24	-0.06592
2034.81	-0.02169	2034.81	-0.02853	2034.81	-0.035	2034.81	-0.04129	2034.81	-0.04729	2034.81	-0.05415	2034.81	-0.06013	2034.81	-0.06594
2033.38	-0.02191	2033.38	-0.0286	2033.38	-0.03502	2033.38	-0.04131	2033.38	-0.04725	2033.38	-0.05416	2033.38	-0.06011	2033.38	-0.06594
2031.95	-0.02202	2031.95	-0.02865	2031.95	-0.03505	2031.95	-0.04132	2031.95	-0.04723	2031.95	-0.05415	2031.95	-0.06011	2031.95	-0.06595
2030.51	-0.02216	2030.51	-0.02872	2030.51	-0.03512	2030.51	-0.04132	2030.51	-0.04727	2030.51	-0.05414	2030.51	-0.06012	2030.51	-0.06596
2029.08	-0.02234	2029.08	-0.02881	2029.08	-0.03517	2029.08	-0.04132	2029.08	-0.04732	2029.08	-0.05411	2029.08	-0.06011	2029.08	-0.06595
2027.65	-0.02243	2027.65	-0.02884	2027.65	-0.03518	2027.65	-0.0413	2027.65	-0.04734	2027.65	-0.05409	2027.65	-0.0601	2027.65	-0.06591
2026.22	-0.02253	2026.22	-0.02885	2026.22	-0.03517	2026.22	-0.04129	2026.22	-0.04732	2026.22	-0.05409	2026.22	-0.06008	2026.22	-0.06588
2024.79	-0.02269	2024.79	-0.02888	2024.79	-0.03518	2024.79	-0.04129	2024.79	-0.0473	2024.79	-0.0541	2024.79	-0.06006	2024.79	-0.06585
2023.36	-0.02276	2023.36	-0.02888	2023.36	-0.03517	2023.36	-0.04127	2023.36	-0.04727	2023.36	-0.05409	2023.36	-0.06002	2023.36	-0.06582
2021.93	-0.02275	2021.93	-0.02882	2021.93	-0.03512	2021.93	-0.04118	2021.93	-0.04718	2021.93	-0.05401	2021.93	-0.05991	2021.93	-0.06574
2020.5	-0.02273	2020.5	-0.02872	2020.5	-0.03499	2020.5	-0.041	2020.5	-0.04697	2020.5	-0.05382	2020.5	-0.05969	2020.5	-0.06553
2019.07	-0.02262	2019.07	-0.02854	2019.07	-0.03478	2019.07	-0.04075	2019.07	-0.04668	2019.07	-0.05354	2019.07	-0.05935	2019.07	-0.06521
2017.64	-0.02252	2017.64	-0.02842	2017.64	-0.03463	2017.64	-0.04058	2017.64	-0.04648	2017.64	-0.05332	2017.64	-0.05911	2017.64	-0.06497
2016.21	-0.02265	2016.21	-0.02855	2016.21	-0.0347	2016.21	-0.04068	2016.21	-0.04657	2016.21	-0.05337	2016.21	-0.05919	2016.21	-0.06507
2014.77	-0.02292	2014.77	-0.02884	2014.77	-0.03497	2014.77	-0.04101	2014.77	-0.04689	2014.77	-0.05366	2014.77	-0.05958	2014.77	-0.06545
2013.34	-0.02314	2013.34	-0.02908	2013.34	-0.03522	2013.34	-0.04132	2013.34	-0.0472	2013.34	-0.05397	2013.34	-0.05996	2013.34	-0.06582
2011.91	-0.02327	2011.91	-0.02921	2011.91	-0.03534	2011.91	-0.04146	2011.91	-0.04734	2011.91	-0.05415	2011.91	-0.06014	2011.91	-0.06599
2010.48	-0.02329	2010.48	-0.02925	2010.48	-0.03535	2010.48	-0.04146	2010.48	-0.04733	2010.48	-0.05421	2010.48	-0.06016	2010.48	-0.066
2009.05	-0.02328	2009.05	-0.02923	2009.05	-0.03533	2009.05	-0.0414	2009.05	-0.04729	2009.05	-0.05421	2009.05	-0.06013	2009.05	-0.06597
2007.62	-0.02334	2007.62	-0.02921	2007.62	-0.03533	2007.62	-0.04136	2007.62	-0.04729	2007.62	-0.05421	2007.62	-0.06012	2007.62	-0.06596
2006.19	-0.02343	2006.19	-0.0292	2006.19	-0.03534	2006.19	-0.04137	2006.19	-0.04735	2006.19	-0.05422	2006.19	-0.06017	2006.19	-0.06598
2004.76	-0.02349	2004.76	-0.02921	2004.76	-0.03538	2004.76	-0.04142	2004.76	-0.04742	2004.76	-0.05425	2004.76	-0.06024	2004.76	-0.06602
2003.33	-0.02356	2003.33	-0.02925	2003.33	-0.03542	2003.33	-0.04147	2003.33	-0.04748	2003.33	-0.05426	2003.33	-0.06029	2003.33	-0.06603
2001.9	-0.02359	2001.9	-0.02928	2001.9	-0.03544	2001.9	-0.04146	2001.9	-0.04748	2001.9	-0.05422	2001.9	-0.06025	2001.9	-0.06599
2000.46	-0.02351	2000.46	-0.02924	2000.46	-0.03541	2000.46	-0.04139	2000.46	-0.04741	2000.46	-0.05413	2000.46	-0.06015	2000.46	-0.0659
1999.03	-0.02345	1999.03	-0.0292	1999.03	-0.03537	1999.03	-0.04134	1999.03	-0.04734	1999.03	-0.05408	1999.03	-0.06006	1999.03	-0.06585
1997.6	-0.02347	1997.6	-0.02923	1997.6	-0.03538	1997.6	-0.04135	1997.6	-0.04735	1997.6	-0.0541	1997.6	-0.06002	1997.6	-0.06588
1996.17	-0.02344	1996.17	-0.02921	1996.17	-0.03532	1996.17	-0.04131	1996.17	-0.04731	1996.17	-0.05405	1996.17	-0.05993	1996.17	-0.06581
1994.74	-0.02326	1994.74	-0.02898	1994.74	-0.03506	1994.74	-0.04103	1994.74	-0.04704	1994.74	-0.05377	1994.74	-0.05957	1994.74	-0.06541
1993.31	-0.02292	1993.31	-0.02856	1993.31	-0.03462	1993.31	-0.04051	1993.31	-0.04653	1993.31	-0.05328	1993.31	-0.05898	1993.31	-0.06475
1991.88	-0.02263	1991.88	-0.0282	1991.88	-0.0343	1991.88	-0.0401	1991.88	-0.04613	1991.88	-0.05291	1991.88	-0.05853	1991.88	-0.06426
1990.45	-0.02262	1990.45	-0.02818	1990.45	-0.03432	1990.45	-0.04009	1990.45	-0.04611	1990.45	-0.05293	1990.45	-0.05854	1990.45	-0.0643
1989.02	-0.02285	1989.02	-0.02845	1989.02	-0.03459	1989.02	-0.0404	1989.02	-0.04639	1989.02	-0.05326	1989.02	-0.05892	1989.02	-0.06472
1987.59	-0.02312	1987.59	-0.02879	1987.59	-0.0349	1987.59	-0.04079	1987.59	-0.04674	1987.59	-0.05364	1987.59	-0.05938	1987.59	-0.0652
1986.16	-0.02335	1986.16	-0.02907	1986.16	-0.03516	1986.16	-0.04112	1986.16	-0.04705	1986.16	-0.05397	1986.16	-0.05978	1986.16	-0.06561
1984.72	-0.02354	1984.72	-0.02927	1984.72	-0.03534	1984.72	-0.04135	1984.72	-0.04728	1984.72	-0.05419	1984.72	-0.06004	1984.72	-0.06589
1983.29	-0.02362	1983.29	-0.02936	1983.29	-0.03543	1983.29	-0.04144	1983.29	-0.04741	1983.29	-0.05429	1983.29	-0.06016	1983.29	-0.06602
1981.86	-0.02362	1981.86	-0.02936	1981.86	-0.03544	1981.86	-0.04144	1981.86	-0.04746	1981.86	-0.05429	1981.86	-0.06018	1981.86	-0.06605
1980.43	-0.02362	1980.43	-0.02935	1980.43	-0.03543	1980.43	-0.04143	1980.43	-0.04747	1980.43	-0.05427	1980.43	-0.06018	1980.43	-0.06606
1979	-0.02362	1979	-0.02932	1979	-0.03541	1979	-0.04143	1979	-0.04747	1979	-0.05425	1979	-0.06019	1979	-0.06605
1977.57	-0.02361	1977.57	-0.02928	1977.57	-0.03538	1977.57	-0.04143	1977.57	-0.04748	1977.57	-0.05423	1977.57	-0.06019	1977.57	-0.06603
1976.14	-0.02362	1976.14	-0.02928	1976.14	-0.03538	1976.14	-0.04143	1976.14	-0.04749	1976.14	-0.05423	1976.14	-0.06019	1976.14	-0.066
1974.71	-0.02362	1974.71	-0.02931	1974.71	-0.0354	1974.71	-0.04143	1974.71	-0.0475	1974.71	-0.05424	1974.71	-0.06019	1974.71	-0.06598
1973.28	-0.02361	1973.28	-0.02932	1973.28	-0.03543	1973.28	-0.04144	1973.28	-0.04749	1973.28	-0.05425	1973.28	-0.06019	1973.28	-0.06599
1971.85	-0.02358	1971.85	-0.02928	1971.85	-0.03542	1971.85	-0.04142	1971.85	-0.04742	1971.85	-0.0542	1971.85	-0.06013	1971.85	-0.06593
1970.41	-0.02344	1970.41	-0.02908	1970.41	-0.03526	1970.41	-0.04123	1970.41	-0.04717	1970.41	-0.05398	1970.41	-0.05988	1970.41	-0.06566
1968.98	-0.02312	1968.98	-0.02867	1968.98	-0.03489	1968.98	-0.04081	1968.98	-0.04671	1968.98	-0.05352	1968.98	-0.05935	1968.98	-0.0651
1967.55	-0.02283	1967.55	-0.02829	1967.55	-0.03452	1967.55	-0.04037	1967.55	-0.04626	1967.55	-0.05309	1967.55	-0.05883	1967.55	-0.06456
1966.12	-0.02282	1966.12	-0.02826	1966.12	-0.03447	1966.12	-0.04031	1966.12	-0.04622	1966.12	-0.05304	1966.12	-0.05876	1966.12	-0.06448
1964.69	-0.02307	1964.69	-0.02857	1964.69	-0.03477	1964.69	-0.04068	1964.69	-0.04659	1964.69	-0.0534	1964.69	-0.05919	1964.69	-0.06492
1963.26	-0.02336	1963.26	-0.02893	1963.26	-0.03514	1963.26	-0.04111	1963.26	-0.04701	1963.26	-0.05383	1963.26	-0.05968	1963.26	-0.06543
1961.83	-0.02352	1961.83	-0.02914	1961.83	-0.03534	1961.83	-0.04135	1961.83	-0.04722	1961.83	-0.05405	1961.83	-0.05995	1961.83	-0.06571
1960.4	-0.02357	1960.4	-0.02923	1960.4	-0.0354	1960.4	-0.04141	1960.4	-0.04728	1960.4	-0.05413	1960.4	-0.06004	1960.4	-0.06583
1958.97	-0.02358	1958.97	-0.02928	1958.97	-0.03542	1958.97	-0.04141	1958.97	-0.04729	1958.97	-0.05414	1958.97	-0.06008	1958.97	-0.06588
1957.54	-0.02356	1957.54	-0.02927	1957.54	-0.03539	1957.54	-0.04136	1957.54	-0.04727	1957.54	-0.0541	1957.54	-0.06005	1957.54	-0.06584
1956.11	-0.0235	1956.11	-0.02918	1956.11	-0.03533	1956.11	-0.04128	1956.11	-0.04721	1956.11	-0.05403	1956.11	-0.05997	1956.11	-0.06572
1954.67	-0.02349	1954.67	-0.02913	1954.67	-0.0353	1954.67	-0.04126	1954.67	-0.0472	1954.67	-0.05403	1954.67	-0.05994	1954.67	-0.06567
1953.24	-0.02358	1953.24	-0.02921	1953.24	-0.03538	1953.24	-0.04137	1953.24	-0.04731	1953.24	-0.05415	1953.24	-0.06003	1953.24	-0.06578
1951.81	-0.02368	1951.81	-0.02932	1951.81	-0.03549	1951.81	-0.0415	1951.81	-0.04745	1951.81	-0.05429	1951.81	-0.06017	1951.81	-0.06595
1950.38	-0.02368	1950.38	-0.02936	1950.38	-0.03552	1950.38	-0.04155	1950.38	-0.04747	1950.38	-0.05432	1950.38	-0.06019	1950.38	-0.06599
1948.95	-0.02357	1948.95	-0.02923	1948.95	-0.03538	1948.95	-0.0414	1948.95	-0.04731	1948.95	-0.05415	1948.95	-0.06001	1948.95	-0.06581
1947.52	-0.02331	1947.52	-0.02892	1947.52	-0.03506	1947.52	-0.04105	1947.52	-0.04694	1947.52	-0.05379	1947.52	-0.0596	1947.52	-0.06539
1946.09	-0.02292	1946.09	-0.02847	1946.09	-0.03462	1946.09	-0.04053	1946.09	-0.0464	1946.09	-0.05327	1946.09	-0.05899	1946.09	-0.06477
1944.66	-0.02249	1944.66	-0.02795	1944.66	-0.03412	1944.66	-0.03993	1944.66	-0.04578	1944.66	-0.05266	1944.66	-0.05826	1944.66	-0.06404
1943.23	-0.02216	1943.23	-0.02759	1943.23	-0.03375	1943.23	-0.03952	1943.23	-0.04533	1943.23	-0.05222	1943.23	-0.05773	1943.23	-0.06351
1941.8	-0.02223	1941.8	-0.02768	1941.8	-0.03384	1941.8	-0.03963	1941.8	-0.04542	1941.8	-0.05231	1941.8	-0.05785	1941.8	-0.06365
1940.36	-0.02272	1940.36	-0.02825	1940.36	-0.03438	1940.36	-0.04026	1940.36	-0.04608	1940.36	-0.05297	1940.36	-0.05865	1940.36	-0.06445
1938.93	-0.02327	1938.93	-0.02889	1938.93	-0.03501	1938.93	-0.04096	1938.93	-0.04682	1938.93	-0.05372	1938.93	-0.05953	1938.93	-0.06534
1937.5	-0.02359	1937.5	-0.02928	1937.5	-0.03539	1937.5	-0.04139	1937.5	-0.04728	1937.5	-0.05417	1937.5	-0.06005	1937.5	-0.06585
1936.07	-0.02366	1936.07	-0.0294	1936.07	-0.0355	1936.07	-0.0415	1936.07	-0.04741	1936.07	-0.05428	1936.07	-0.06017	1936.07	-0.06598
1934.64	-0.02359	1934.64	-0.02937	1934.64	-0.03548	1934.64	-0.04144	1934.64	-0.04738	1934.64	-0.05421	1934.64	-0.0601	1934.64	-0.06592
1933.21	-0.02352	1933.21	-0.02932	1933.21	-0.03544	1933.21	-0.04137	1933.21	-0.04733	1933.21	-0.05415	1933.21	-0.06004	1933.21	-0.06586
1931.78	-0.02353	1931.78	-0.02931	1931.78	-0.03545	1931.78	-0.04137	1931.78	-0.04735	1931.78	-0.05418	1931.78	-0.06007	1931.78	-0.06588
1930.35	-0.0236	1930.35	-0.02933	1930.35	-0.03548	1930.35	-0.04142	1930.35	-0.0474	1930.35	-0.05426	1930.35	-0.06016	1930.35	-0.06596
1928.92	-0.02364	1928.92	-0.02932	1928.92	-0.03549	1928.92	-0.04147	1928.92	-0.04743	1928.92	-0.05432	1928.92	-0.06021	1928.92	-0.06602
1927.49	-0.02357	1927.49	-0.02921	1927.49	-0.03538	1927.49	-0.0414	1927.49	-0.04733	1927.49	-0.05423	1927.49	-0.06011	1927.49	-0.06591
1926.06	-0.02329	1926.06	-0.02889	1926.06	-0.03504	1926.06	-0.04105	1926.06	-0.04696	1926.06	-0.05385	1926.06	-0.05967	1926.06	-0.06545
1924.62	-0.02278	1924.62	-0.02829	1924.62	-0.03446	1924.62	-0.04038	1924.62	-0.04627	1924.62	-0.05315	1924.62	-0.05885	1924.62	-0.06459
1923.19	-0.02229	1923.19	-0.02771	1923.19	-0.03393	1923.19	-0.03973	1923.19	-0.0456	1923.19	-0.05248	1923.19	-0.05803	1923.19	-0.06375
1921.76	-0.02216	1921.76	-0.02751	1921.76	-0.03377	1921.76	-0.03951	1921.76	-0.04537	1921.76	-0.05225	1921.76	-0.05773	1921.76	-0.06344
1920.33	-0.02225	1920.33	-0.0276	1920.33	-0.03388	1920.33	-0.03959	1920.33	-0.04547	1920.33	-0.05235	1920.33	-0.05782	1920.33	-0.06355
1918.9	-0.02232	1918.9	-0.02768	1918.9	-0.03396	1918.9	-0.03965	1918.9	-0.04553	1918.9	-0.05243	1918.9	-0.05789	1918.9	-0.06365
1917.47	-0.02241	1917.47	-0.0278	1917.47	-0.03407	1917.47	-0.03977	1917.47	-0.04565	1917.47	-0.05254	1917.47	-0.05804	1917.47	-0.06383
1916.04	-0.0227	1916.04	-0.02815	1916.04	-0.03441	1916.04	-0.0402	1916.04	-0.04609	1916.04	-0.05296	1916.04	-0.05857	1916.04	-0.06438
1914.61	-0.02307	1914.61	-0.0286	1914.61	-0.03482	1914.61	-0.04073	1914.61	-0.04664	1914.61	-0.05348	1914.61	-0.05924	1914.61	-0.06504
1913.18	-0.02323	1913.18	-0.02878	1913.18	-0.03497	1913.18	-0.04093	1913.18	-0.04688	1913.18	-0.05369	1913.18	-0.05951	1913.18	-0.0653
1911.75	-0.02305	1911.75	-0.02856	1911.75	-0.03474	1911.75	-0.04066	1911.75	-0.04663	1911.75	-0.05342	1911.75	-0.0592	1911.75	-0.06499
1910.31	-0.02269	1910.31	-0.02813	1910.31	-0.03434	1910.31	-0.04016	1910.31	-0.04612	1910.31	-0.05293	1910.31	-0.0586	1910.31	-0.06438
1908.88	-0.02248	1908.88	-0.02789	1908.88	-0.03414	1908.88	-0.03989	1908.88	-0.04583	1908.88	-0.05268	1908.88	-0.05826	1908.88	-0.06403
1907.45	-0.02261	1907.45	-0.02807	1907.45	-0.03431	1907.45	-0.04007	1907.45	-0.046	1907.45	-0.05289	1907.45	-0.0585	1907.45	-0.06423
1906.02	-0.02292	1906.02	-0.02845	1906.02	-0.03466	1906.02	-0.04049	1906.02	-0.04642	1906.02	-0.05332	1906.02	-0.05905	1906.02	-0.06475
1904.59	-0.02318	1904.59	-0.02875	1904.59	-0.03493	1904.59	-0.04084	1904.59	-0.04676	1904.59	-0.05365	1904.59	-0.05949	1904.59	-0.06519
1903.16	-0.0233	1903.16	-0.02889	1903.16	-0.03504	1903.16	-0.04101	1903.16	-0.04693	1903.16	-0.0538	1903.16	-0.05971	1903.16	-0.06542
1901.73	-0.02332	1901.73	-0.02894	1901.73	-0.03508	1901.73	-0.04109	1901.73	-0.04701	1901.73	-0.05385	1901.73	-0.05979	1901.73	-0.06555
1900.3	-0.0233	1900.3	-0.02896	1900.3	-0.03509	1900.3	-0.04111	1900.3	-0.04705	1900.3	-0.05387	1900.3	-0.05983	1900.3	-0.06561
1898.87	-0.02318	1898.87	-0.02886	1898.87	-0.035	1898.87	-0.04099	1898.87	-0.04695	1898.87	-0.05375	1898.87	-0.0597	1898.87	-0.06548
1897.44	-0.02292	1897.44	-0.02856	1897.44	-0.03472	1897.44	-0.04065	1897.44	-0.04661	1897.44	-0.0534	1897.44	-0.0593	1897.44	-0.06507
1896.01	-0.0226	1896.01	-0.02818	1896.01	-0.03434	1896.01	-0.04023	1896.01	-0.04616	1896.01	-0.05296	1896.01	-0.05877	1896.01	-0.06455
1894.57	-0.02242	1894.57	-0.02797	1894.57	-0.03411	1894.57	-0.04001	1894.57	-0.04591	1894.57	-0.0527	1894.57	-0.05845	1894.57	-0.06425
1893.14	-0.02235	1893.14	-0.0279	1893.14	-0.03404	1893.14	-0.03996	1893.14	-0.04586	1893.14	-0.05262	1893.14	-0.05835	1893.14	-0.06419
1891.71	-0.02218	1891.71	-0.0277	1891.71	-0.03386	1891.71	-0.03977	1891.71	-0.04568	1891.71	-0.05243	1891.71	-0.05811	1891.71	-0.06394
1890.28	-0.02189	1890.28	-0.02736	1890.28	-0.03355	1890.28	-0.0394	1890.28	-0.04531	1890.28	-0.05206	1890.28	-0.05766	1890.28	-0.06347
1888.85	-0.02181	1888.85	-0.02725	1888.85	-0.03345	1888.85	-0.03928	1888.85	-0.04517	1888.85	-0.05193	1888.85	-0.0575	1888.85	-0.0633
1887.42	-0.02206	1887.42	-0.02755	1887.42	-0.03373	1887.42	-0.0396	1887.42	-0.04548	1887.42	-0.05225	1887.42	-0.05789	1887.42	-0.0637
1885.99	-0.02239	1885.99	-0.02793	1885.99	-0.03408	1885.99	-0.04	1885.99	-0.0459	1885.99	-0.05267	1885.99	-0.05841	1885.99	-0.06424
1884.56	-0.02256	1884.56	-0.02814	1884.56	-0.03429	1884.56	-0.04023	1884.56	-0.04615	1884.56	-0.05293	1884.56	-0.05872	1884.56	-0.06455
1883.13	-0.02264	1883.13	-0.02825	1883.13	-0.0344	1883.13	-0.04035	1883.13	-0.0463	1883.13	-0.05307	1883.13	-0.0589	1883.13	-0.06473
1881.7	-0.0227	1881.7	-0.02835	1881.7	-0.03451	1881.7	-0.04046	1881.7	-0.04642	1881.7	-0.05319	1881.7	-0.05905	1881.7	-0.06488
1880.27	-0.02274	1880.27	-0.02841	1880.27	-0.03457	1880.27	-0.04054	1880.27	-0.04648	1880.27	-0.05325	1880.27	-0.05914	1880.27	-0.06499
1878.83	-0.02275	1878.83	-0.02841	1878.83	-0.0346	1878.83	-0.04057	1878.83	-0.04648	1878.83	-0.05326	1878.83	-0.05916	1878.83	-0.06502
1877.4	-0.02276	1877.4	-0.02839	1877.4	-0.03462	1877.4	-0.04059	1877.4	-0.04648	1877.4	-0.05328	1877.4	-0.05918	1877.4	-0.06505
1875.97	-0.02277	1875.97	-0.02837	1875.97	-0.03463	1875.97	-0.04062	1875.97	-0.0465	1875.97	-0.05331	1875.97	-0.05921	1875.97	-0.06508
1874.54	-0.02273	1874.54	-0.02829	1874.54	-0.03454	1874.54	-0.04054	1874.54	-0.04642	1874.54	-0.05325	1874.54	-0.05913	1874.54	-0.06499
1873.11	-0.02248	1873.11	-0.02794	1873.11	-0.03419	1873.11	-0.04013	1873.11	-0.04603	1873.11	-0.05286	1873.11	-0.05867	1873.11	-0.06448
1871.68	-0.02178	1871.68	-0.02708	1871.68	-0.03338	1871.68	-0.03912	1871.68	-0.04503	1871.68	-0.05184	1871.68	-0.05744	1871.68	-0.06319
1870.25	-0.02057	1870.25	-0.02567	1870.25	-0.03203	1870.25	-0.03747	1870.25	-0.04335	1870.25	-0.05016	1870.25	-0.05542	1870.25	-0.06109
1868.82	-0.01945	1868.82	-0.02438	1868.82	-0.03079	1868.82	-0.03597	1868.82	-0.04181	1868.82	-0.04861	1868.82	-0.05356	1868.82	-0.05921
1867.39	-0.01944	1867.39	-0.02443	1867.39	-0.03081	1867.39	-0.03598	1867.39	-0.04182	1867.39	-0.04863	1867.39	-0.05359	1867.39	-0.05926
1865.96	-0.02052	1865.96	-0.02574	1865.96	-0.03204	1865.96	-0.03742	1865.96	-0.04332	1865.96	-0.05014	1865.96	-0.0554	1865.96	-0.06112
1864.52	-0.02169	1864.52	-0.02714	1864.52	-0.03337	1864.52	-0.03899	1864.52	-0.04493	1864.52	-0.05177	1864.52	-0.05733	1864.52	-0.06308
1863.09	-0.02243	1863.09	-0.028	1863.09	-0.03415	1863.09	-0.03995	1863.09	-0.04591	1863.09	-0.05275	1863.09	-0.05849	1863.09	-0.06425
1861.66	-0.02273	1861.66	-0.02833	1861.66	-0.03443	1861.66	-0.04034	1861.66	-0.04629	1861.66	-0.0531	1861.66	-0.05891	1861.66	-0.06467
1860.23	-0.02281	1860.23	-0.02838	1860.23	-0.03448	1860.23	-0.04042	1860.23	-0.04636	1860.23	-0.05314	1860.23	-0.05898	1860.23	-0.06473
1858.8	-0.02286	1858.8	-0.02842	1858.8	-0.03454	1858.8	-0.04047	1858.8	-0.04643	1858.8	-0.05318	1858.8	-0.05904	1858.8	-0.06479
1857.37	-0.02299	1857.37	-0.02855	1857.37	-0.0347	1857.37	-0.04062	1857.37	-0.04659	1857.37	-0.05335	1857.37	-0.05923	1857.37	-0.06498
1855.94	-0.02315	1855.94	-0.02875	1855.94	-0.0349	1855.94	-0.04084	1855.94	-0.04681	1855.94	-0.05358	1855.94	-0.05949	1855.94	-0.06525
1854.51	-0.02329	1854.51	-0.0289	1854.51	-0.03506	1854.51	-0.04103	1854.51	-0.04698	1854.51	-0.05377	1854.51	-0.05969	1854.51	-0.06547
1853.08	-0.02334	1853.08	-0.02895	1853.08	-0.03512	1853.08	-0.04109	1853.08	-0.04706	1853.08	-0.05385	1853.08	-0.05977	1853.08	-0.06555
1851.65	-0.02325	1851.65	-0.02885	1851.65	-0.03504	1851.65	-0.04097	1851.65	-0.04697	1851.65	-0.05375	1851.65	-0.05963	1851.65	-0.06539
1850.22	-0.02297	1850.22	-0.02852	1850.22	-0.03473	1850.22	-0.04057	1850.22	-0.04658	1850.22	-0.05335	1850.22	-0.05914	1850.22	-0.06485
1848.78	-0.02245	1848.78	-0.02789	1848.78	-0.03411	1848.78	-0.03983	1848.78	-0.04583	1848.78	-0.05258	1848.78	-0.05821	1848.78	-0.06388
1847.35	-0.0217	1847.35	-0.02698	1847.35	-0.03323	1847.35	-0.03879	1847.35	-0.04475	1847.35	-0.05149	1847.35	-0.05689	1847.35	-0.06254
1845.92	-0.02086	1845.92	-0.02595	1845.92	-0.03224	1845.92	-0.03763	1845.92	-0.04355	1845.92	-0.05028	1845.92	-0.05543	1845.92	-0.06105
1844.49	-0.02037	1844.49	-0.02537	1844.49	-0.03169	1844.49	-0.03696	1844.49	-0.04286	1844.49	-0.04957	1844.49	-0.05458	1844.49	-0.06017
1843.06	-0.02083	1843.06	-0.02589	1843.06	-0.03219	1843.06	-0.03753	1843.06	-0.04347	1843.06	-0.05016	1843.06	-0.05527	1843.06	-0.06087
1841.63	-0.0219	1841.63	-0.02715	1841.63	-0.03338	1841.63	-0.0389	1841.63	-0.04492	1841.63	-0.0516	1841.63	-0.05695	1841.63	-0.06263
1840.2	-0.02274	1840.2	-0.02815	1840.2	-0.03432	1840.2	-0.03999	1840.2	-0.04605	1840.2	-0.05274	1840.2	-0.0583	1840.2	-0.06405
1838.77	-0.02307	1838.77	-0.02854	1838.77	-0.03469	1838.77	-0.04042	1838.77	-0.04647	1838.77	-0.0532	1838.77	-0.05882	1838.77	-0.06462
1837.34	-0.02309	1837.34	-0.02856	1837.34	-0.03471	1837.34	-0.04046	1837.34	-0.04646	1837.34	-0.05323	1837.34	-0.05885	1837.34	-0.06466
1835.91	-0.02309	1835.91	-0.02856	1835.91	-0.03473	1835.91	-0.04052	1835.91	-0.04645	1835.91	-0.05327	1835.91	-0.05888	1835.91	-0.06469
1834.47	-0.0231	1834.47	-0.02857	1834.47	-0.03475	1834.47	-0.04058	1834.47	-0.04648	1834.47	-0.05332	1834.47	-0.05892	1834.47	-0.06475
1833.04	-0.0228	1833.04	-0.02823	1833.04	-0.03442	1833.04	-0.04022	1833.04	-0.04612	1833.04	-0.05292	1833.04	-0.05845	1833.04	-0.06429
1831.61	-0.022	1831.61	-0.02729	1831.61	-0.03353	1831.61	-0.03916	1831.61	-0.04507	1831.61	-0.05181	1831.61	-0.05715	1831.61	-0.06295
1830.18	-0.02107	1830.18	-0.02616	1830.18	-0.03247	1830.18	-0.0379	1830.18	-0.04381	1830.18	-0.05049	1830.18	-0.05561	1830.18	-0.06134
1828.75	-0.02078	1828.75	-0.02578	1828.75	-0.03214	1828.75	-0.03747	1828.75	-0.04338	1828.75	-0.05006	1828.75	-0.0551	1828.75	-0.06075
1827.32	-0.02119	1827.32	-0.02622	1827.32	-0.03257	1827.32	-0.03796	1827.32	-0.04385	1827.32	-0.05059	1827.32	-0.0557	1827.32	-0.06131
1825.89	-0.02167	1825.89	-0.02678	1825.89	-0.03311	1825.89	-0.03859	1825.89	-0.04446	1825.89	-0.05126	1825.89	-0.05649	1825.89	-0.06208
1824.46	-0.02211	1824.46	-0.0273	1824.46	-0.0336	1824.46	-0.03916	1824.46	-0.04503	1824.46	-0.05187	1824.46	-0.05722	1824.46	-0.06282
1823.03	-0.02267	1823.03	-0.02797	1823.03	-0.03423	1823.03	-0.03991	1823.03	-0.0458	1823.03	-0.05264	1823.03	-0.05814	1823.03	-0.06378
1821.6	-0.02327	1821.6	-0.02867	1821.6	-0.03489	1821.6	-0.0407	1821.6	-0.0466	1821.6	-0.05344	1821.6	-0.0591	1821.6	-0.0648
1820.17	-0.02364	1820.17	-0.0291	1820.17	-0.0353	1820.17	-0.0412	1820.17	-0.0471	1820.17	-0.05394	1820.17	-0.05969	1820.17	-0.06545
1818.73	-0.02372	1818.73	-0.0292	1818.73	-0.03541	1818.73	-0.04134	1818.73	-0.04723	1818.73	-0.05407	1818.73	-0.05984	1818.73	-0.06563
1817.3	-0.02367	1817.3	-0.02917	1817.3	-0.03539	1817.3	-0.04133	1817.3	-0.0472	1817.3	-0.05401	1817.3	-0.05982	1817.3	-0.0656
1815.87	-0.02359	1815.87	-0.02913	1815.87	-0.03534	1815.87	-0.04128	1815.87	-0.04713	1815.87	-0.05391	1815.87	-0.05975	1815.87	-0.06551
1814.44	-0.02338	1814.44	-0.02892	1814.44	-0.03511	1814.44	-0.041	1814.44	-0.04688	1814.44	-0.05362	1814.44	-0.05943	1814.44	-0.06517
1813.01	-0.0229	1813.01	-0.02836	1813.01	-0.03457	1813.01	-0.04034	1813.01	-0.04624	1813.01	-0.05297	1813.01	-0.05864	1813.01	-0.06436
1811.58	-0.0223	1811.58	-0.02763	1811.58	-0.03392	1811.58	-0.03951	1811.58	-0.04544	1811.58	-0.05218	1811.58	-0.05766	1811.58	-0.06337
1810.15	-0.02202	1810.15	-0.02727	1810.15	-0.03361	1810.15	-0.03912	1810.15	-0.04507	1810.15	-0.05183	1810.15	-0.05719	1810.15	-0.06291
1808.72	-0.02223	1808.72	-0.02753	1808.72	-0.03386	1808.72	-0.03943	1808.72	-0.04537	1808.72	-0.05216	1808.72	-0.05755	1808.72	-0.0633
1807.29	-0.02265	1807.29	-0.02803	1807.29	-0.03431	1807.29	-0.04001	1807.29	-0.04595	1807.29	-0.05274	1807.29	-0.05825	1807.29	-0.064
1805.86	-0.02287	1805.86	-0.02831	1805.86	-0.03455	1805.86	-0.04034	1805.86	-0.04629	1805.86	-0.05307	1805.86	-0.05866	1805.86	-0.06439
1804.42	-0.02269	1804.42	-0.02809	1804.42	-0.03434	1804.42	-0.04013	1804.42	-0.04607	1804.42	-0.05285	1804.42	-0.05841	1804.42	-0.0641
1802.99	-0.02207	1802.99	-0.02738	1802.99	-0.03365	1802.99	-0.03934	1802.99	-0.04526	1802.99	-0.05204	1802.99	-0.05745	1802.99	-0.0631
1801.56	-0.02129	1801.56	-0.02647	1801.56	-0.03277	1801.56	-0.0383	1801.56	-0.04421	1801.56	-0.05099	1801.56	-0.05622	1801.56	-0.06184
1800.13	-0.02083	1800.13	-0.02592	1800.13	-0.03223	1800.13	-0.03764	1800.13	-0.04358	1800.13	-0.05033	1800.13	-0.05547	1800.13	-0.06106

## Sheet: Fig. 2a
CeO2-C		CeO2-M		Ru1/CeO2		Run/CeO2		Soot
Time (min)	Soot conversion amount (μmol gcat-1)	Time (min)	Soot conversion amount (μmol gcat-1)	Time (min)	Soot conversion amount (μmol gcat-1)	Time (min)	Soot conversion amount (μmol gcat-1)	Time (min)	Soot conversion amount (μmol gcat-1)
0	4.70105	0	5.67888	0	15.0907	0	11.4356	0	2.79143
5	9.34114	5	10.8512	5	29.8057	5	22.6148	5	5.74042
10	13.6993	10	15.7607	10	44.568	10	33.4516	10	8.73935
15	17.877	15	20.5417	15	59.212	15	43.3567	15	11.4836
20	22.0781	20	25.2407	20	73.4366	20	56.1535	20	14.0587
25	26.235	25	29.8993	25	85.537	25	66.5759	25	16.5779
30	30.1831	30	34.5782	30	96.9781	30	78.4597	30	19.0028
35	34.1162	35	39.1879	35	110.662	35	89.9487	35	21.4186
40	38.0326	40	43.8687	40	123.639	40	101.813	40	23.807
45	41.916	45	48.5226	45	136.142	45	113.834	45	26.1407
50	45.8092	50	53.2064	50	148.714	50	126.863	50	28.3318
55	49.6348	55	57.879	55	162.564	55	140.435	55	30.4896
60	53.4818	60	62.5515	60	173.749	60	153.079	60	32.6324
65	57.3197	65	67.225	65	186.241	65	163.974	65	34.78
70	61.0292	70	71.8889	70	198.74	70	176.997	70	36.9142
75	64.6395	75	76.5817	75	211.212	75	188.942	75	39.051

## Sheet: Fig. 2b
Catalysts	TOFRu (h-1)	SCO2m (%)
Ru1/CeO2	0.218	99.9
Run/CeO2	0.023	99.6

## Sheet: Fig. 2c
Catalysts	Active oxygen amount (μmol g-1)
CeO2-C	29.9
CeO2-M	31.3
Ru1/CeO2	48.6
Run/CeO2	45.3

## Sheet: Fig. 2d
CeO2-C		CeO2-M		Ru1/CeO2		Run/CeO2
1000/T (1/K)	ln[-ln(1-α)/T2]	1000/T (1/K)	ln[-ln(1-α)/T2]	1000/T (1/K)	ln[-ln(1-α)/T2]	1000/T (1/K)	ln[-ln(1-α)/T2]
1.78871	-14.9303	1.76397	-14.9167	1.72467	-14.9215	1.65196	-14.9219
1.75224	-14.2967	1.70435	-14.2573	1.66117	-14.2852	1.5967	-14.2967
1.72627	-13.8714	1.67462	-13.8153	1.60475	-13.8642	1.55794	-13.8788
1.70968	-13.5929	1.65988	-13.5929	1.57196	-13.5826	1.53031	-13.5859
1.69233	-13.3154	1.64328	-13.3076	1.54524	-13.3117	1.50665	-13.307
1.66809	-13.0599	1.61962	-13.0756	1.51941	-13.0663	1.48533	-13.0756
1.65545	-12.8515	1.60216	-12.8515	1.49667	-12.8577	1.46638	-12.8588
1.64196	-12.6273	1.59199	-12.6347	1.47243	-12.6315	1.44657	-12.6347
1.62461	-12.3488	1.56586	-12.3415	1.44269	-12.3393	1.41969	-12.3414

## Sheet: Fig. 2e
Reaction time (min) Ru1/CeO2	TOFRu (h-1)	CO2 selectivity (%)	Reaction time (min) Run/CeO2	TOFRu (h-1)	CO2 selectivity (%)
0	0.2171	99.6037	0	0.023	98.6276
30	0.217	99.2143	30	0.018	96.3867
60	0.2168	99.1089	60	0.018	95.898
90	0.2166	99.0945	90	0.017	95.7874
120	0.2165	99.0982	120	0.015	95.682
150	0.2164	99.0814	150	0.013	95.6287
180	0.2163	99.0513	180	0.011	95.4941
210	0.2165	98.9674	210	0.01	95.4819
240	0.2165	99.0064	240	0.009	95.4147
270	0.2167	98.9765	270	0.0078	95.3748
300	0.2168	99.002	300	0.006	95.443
330	0.2169	98.908	330	0.006	95.4315
360	0.2167	98.9213	360	0.005	95.3447
400	0.2169	98.8861	400	0.005	94.9522

[truncated: 35 more sheets: Fig. 2f, Fig. 3a, Fig. 3b, Fig. 3c, Fig. 3d, Fig. 3e, Fig. 3f, Fig. 4, Fig. S2, Fig. S7a, Fig. S7b, Fig. S9, Fig. S13a, Fig. S13b, Fig. S14, Fig. S15, Fig.S16a, Fig. S16b, Fig. S17, Fig. S18 …]
